# Supplementary material for: 2-Hydr­oxy-10-phenacyl­pyrrolo[2,1-c][1,4]benzodiazepine-5,11-dione
Source: Acta Crystallogr Sect E Struct Rep Online. 2010 Mar 3;66(Pt 4):o732. doi: 10.1107/S1600536810006902 (PMC2983756; doi:10.1107/S1600536810006902)
Supplement: Supplementary file 1 [file e-66-0o732-sup1.cif]

##############################################################################
###                                                                        ###
###        Electronic paper (Acta Crystallographica Section E)             ###
###                                                                        ###
##############################################################################
#                                                                            #
# This CIF contains the data in a paper accepted for publication in Acta     #
# Crystallographica Section E. It conforms to the requirements of Notes      #
# for Authors for Section E, and has been peer reviewed under the auspices   #
# of the IUCr Commission on Journals.                                        #
#                                                                            #
# Full details of the Crystallographic Information File format               #
# are given in the paper "The Crystallographic Information File (CIF):       #
# a New Standard Archive File for Crystallography" by S. R. Hall, F. H.      #
# Allen and I. D. Brown [Acta Cryst. (1991), A47, 655-685].                  #
#                                                                            #
# The current version of the core CIF dictionary is obtainable from          #
# ftp://ftp.iucr.org/pub/cif_core.dic. The current version number is 2.4.    #
#                                                                            #
# Software is freely available for graphical display of the structure(s) in  #
# this CIF.  For information consult the CIF home page http://www.iucr.org/  #
# cif/home.html                                                              #
#                                                                            #
# This file may be used for bona fide research purposes within the           #
# scientific community so long as proper attribution is given to the journal # 
# article from which it was obtained.                                        #
#                                                                            #
##############################################################################
                                             
data_global
_audit_creation_method     SHELXL-97
_journal_date_recd_electronic     2010-02-21
_journal_date_accepted     2010-02-23
_journal_name_full     'Acta Crystallographica, Section E'
_journal_year     2010
_journal_volume     66
_journal_issue      4
_journal_page_first     o732
_journal_page_last     o732
_journal_paper_category     QO
_journal_coeditor_code     BT5200
_publ_contact_author
;
     Dr. Seik Weng Ng
     Department of Chemistry
     University of Malaya
     50603 Kuala Lumpur
     Malaysia
;
_publ_contact_author_email     seikweng@um.edu.my
_publ_contact_author_fax     '03 7967 4193'
_publ_contact_author_phone     '03 7967 6778'
_publ_section_title
;
2-Hydroxy-10-phenacylpyrrolo[2,1-<i>c</i>][1,4]benzodiazepine-5,11-dione
;
loop_
    _publ_author_name
    _publ_author_address
    'Ourahou, S.'
;
Laboratoire de Chimie Organique H\'et\'erocyclique
P\^ole de Comp\'etences Pharmacochimie
Universit\'e Mohammed V-Agdal
BP 1014 Avenue Ibn Batout
Rabat
Morocco
;
    'Chammache, M.'
;
Laboratoire de Chimie Organique H\'et\'erocyclique
P\^ole de Comp\'etences Pharmacochimie
Universit\'e Mohammed V-Agdal
BP 1014 Avenue Ibn Batout
Rabat
Morocco
;
    'Zouihri, H.'
;
CNRST
Division of UATRS Angle Allal Fassi/FAR
BP 8027 Hay Riad
10000 Rabat
Morocco
;
    'Essassi, El Mokhtar'
;
Laboratoire de Chimie Organique H\'et\'erocyclique
P\^ole de Comp\'etences Pharmacochimie
Universit\'e Mohammed V-Agdal
BP 1014 Avenue Ibn Batout
Rabat
Morocco
;
    'Ng, Seik Weng'
;
Department of Chemistry
University of Malaya
50603 Kuala Lumpur
Malaysia
;
_publ_section_synopsis     .
data_I
_audit_creation_method     SHELXL-97
_chemical_name_systematic
;
2-Hydroxy-10-phenacylpyrrolo[2,1-<i>c</i>][1,4]benzodiazepine-5,11-dione
;
_chemical_name_common     ?
_chemical_formula_moiety     'C20 H18 N2 O4'
_chemical_formula_sum     'C20 H18 N2 O4'
_chemical_formula_iupac     'C20 H18 N2 O4'
_chemical_formula_weight     350.36
_chemical_melting_point     ?
_symmetry_cell_setting     Orthorhombic
_symmetry_space_group_name_H-M     'P 21 21 21'
_symmetry_space_group_name_Hall     'P 2ac 2ab'
loop_
    _symmetry_equiv_pos_as_xyz
    'x, y, z'
    '-x+1/2, -y, z+1/2'
    '-x, y+1/2, -z+1/2'
    'x+1/2, -y+1/2, -z'
_cell_length_a     8.8337(2)
_cell_length_b     9.9476(2)
_cell_length_c     18.9295(4)
_cell_angle_alpha     90.00
_cell_angle_beta     90.00
_cell_angle_gamma     90.00
_cell_volume     1663.41(6)
_cell_formula_units_Z     4
_cell_measurement_reflns_used     4805
_cell_measurement_theta_min     3.0
_cell_measurement_theta_max     29.4
_cell_measurement_temperature     293(2)
_exptl_crystal_description     Block
_exptl_crystal_colour     Colorless
_exptl_crystal_size_max     0.3
_exptl_crystal_size_mid     0.3
_exptl_crystal_size_min     0.3
_exptl_crystal_density_diffrn     1.399
_exptl_crystal_density_meas     ?
_exptl_crystal_density_method     'not measured'
_exptl_crystal_F_000     736
_exptl_absorpt_coefficient_mu     0.099
_exptl_absorpt_correction_type     None
_exptl_absorpt_process_details     ?
_exptl_absorpt_correction_T_min     ?
_exptl_absorpt_correction_T_max     ?
_diffrn_ambient_temperature     293(2)
_diffrn_radiation_type     MoK\a
_diffrn_radiation_wavelength     0.71073
_diffrn_radiation_source     'fine-focus sealed tube'
_diffrn_radiation_monochromator     graphite
_diffrn_measurement_device_type     'Bruker APEXII diffractometer'
_diffrn_measurement_method     '\f and \w scans'
_diffrn_detector_area_resol_mean     ?
_diffrn_reflns_number     12798
_diffrn_reflns_av_R_equivalents     0.0295
_diffrn_reflns_av_sigmaI/netI     0.0210
_diffrn_reflns_theta_min     2.15
_diffrn_reflns_theta_max     27.49
_diffrn_reflns_theta_full     27.49
_diffrn_measured_fraction_theta_max     0.997
_diffrn_measured_fraction_theta_full     0.997
_diffrn_reflns_limit_h_min     -11
_diffrn_reflns_limit_h_max     11
_diffrn_reflns_limit_k_min     -12
_diffrn_reflns_limit_k_max     12
_diffrn_reflns_limit_l_min     -24
_diffrn_reflns_limit_l_max     24
_diffrn_standards_number     0
_diffrn_standards_interval_count     0
_diffrn_standards_interval_time     0
_diffrn_standards_decay_%     0
_reflns_number_total     2189
_reflns_number_gt     1967
_reflns_threshold_expression     I>2\s(I)
_refine_ls_structure_factor_coef     Fsqd
_refine_ls_matrix_type     full
_refine_ls_R_factor_all     0.0415
_refine_ls_R_factor_gt     0.0329
_refine_ls_wR_factor_gt     0.0965
_refine_ls_wR_factor_ref     0.1177
_refine_ls_goodness_of_fit_ref     1.148
_refine_ls_restrained_S_all     1.147
_refine_ls_number_reflns     2189
_refine_ls_number_parameters     239
_refine_ls_number_restraints     1
_refine_ls_hydrogen_treatment     mixed
_refine_ls_weighting_scheme     calc
_refine_ls_weighting_details
                 'calc w=1/[\s^2^(Fo^2^)+(0.0831P)^2^] where P=(Fo^2^+2Fc^2^)/3'
_atom_sites_solution_hydrogens     geom
_atom_sites_solution_primary     direct
_atom_sites_solution_secondary     difmap
_refine_ls_shift/su_max     0.000
_refine_ls_shift/su_mean     0.000
_refine_diff_density_max     0.308
_refine_diff_density_min     -0.209
_refine_ls_extinction_method     none
_refine_ls_extinction_coef     ?
_refine_ls_abs_structure_details     ?
loop_
    _atom_type_symbol
    _atom_type_description
    _atom_type_scat_dispersion_real
    _atom_type_scat_dispersion_imag
    _atom_type_scat_source
    'C' 'C' 0.0033 0.0000
                         'International Tables Vol C Tables 4.2.6.8 and 6.1.1.4'
    'H' 'H' 0.0000 0.0000
                         'International Tables Vol C Tables 4.2.6.8 and 6.1.1.4'
    'N' 'N' 0.0061 0.0000
                         'International Tables Vol C Tables 4.2.6.8 and 6.1.1.4'
    'O' 'O' 0.0106 0.0000
                         'International Tables Vol C Tables 4.2.6.8 and 6.1.1.4'
_computing_data_collection     'APEX2 (Bruker, 2005)'
_computing_cell_refinement     'SAINT (Bruker, 2005)'
_computing_data_reduction     'SAINT (Bruker, 2005)'
_computing_structure_solution     'SHELXS97 (Sheldrick, 2008)'
_computing_structure_refinement     'SHELXL97 (Sheldrick, 2008)'
_computing_molecular_graphics     'X-SEED (Barbour, 2001)'
_computing_publication_material     'publCIF (Westrip, 2010)'
loop_
    _atom_site_type_symbol
    _atom_site_label
    _atom_site_fract_x
    _atom_site_fract_y
    _atom_site_fract_z
    _atom_site_U_iso_or_equiv
    _atom_site_adp_type
    _atom_site_calc_flag
    _atom_site_refinement_flags
    _atom_site_occupancy
    _atom_site_disorder_assembly
    _atom_site_disorder_group
    O O1 -0.0779(2) 0.39357(16) 0.24376(9) 0.0502(4) Uani d . 1 . .
    O O2 0.47486(17) 0.28910(19) 0.16152(10) 0.0518(4) Uani d . 1 . .
    O O3 0.1749(3) 0.72478(18) 0.14616(10) 0.0573(5) Uani d D 1 . .
    H H3 0.126(4) 0.779(3) 0.1712(18) 0.096(14) Uiso d D 1 . .
    O O4 0.4142(2) 0.07005(18) 0.02926(9) 0.0558(5) Uani d . 1 . .
    N N1 0.2550(2) 0.18311(17) 0.13852(9) 0.0343(4) Uani d . 1 . .
    N N2 0.1470(2) 0.44132(16) 0.19462(9) 0.0352(4) Uani d . 1 . .
    C C1 0.1014(2) 0.18283(19) 0.11457(11) 0.0329(4) Uani d . 1 . .
    C C2 0.0577(3) 0.0859(3) 0.06534(14) 0.0500(6) Uani d . 1 . .
    H H2 0.1291 0.0261 0.0476 0.060 Uiso calc R 1 . .
    C C3 -0.0909(3) 0.0780(3) 0.04276(15) 0.0566(7) Uani d . 1 . .
    H H3A -0.1185 0.0117 0.0106 0.068 Uiso calc R 1 . .
    C C4 -0.1975(3) 0.1657(3) 0.06668(14) 0.0520(6) Uani d . 1 . .
    H H4 -0.2963 0.1613 0.0498 0.062 Uiso calc R 1 . .
    C C5 -0.1575(3) 0.2611(2) 0.11618(13) 0.0412(5) Uani d . 1 . .
    H H5 -0.2305 0.3202 0.1332 0.049 Uiso calc R 1 . .
    C C6 -0.0085(2) 0.27020(19) 0.14120(10) 0.0325(4) Uani d . 1 . .
    C C7 0.0178(2) 0.37199(19) 0.19761(11) 0.0338(4) Uani d . 1 . .
    C C8 0.1753(3) 0.5578(2) 0.23967(11) 0.0407(5) Uani d . 1 . .
    H H8A 0.2312 0.5325 0.2817 0.049 Uiso calc R 1 . .
    H H8B 0.0812 0.6006 0.2536 0.049 Uiso calc R 1 . .
    C C9 0.2686(3) 0.6495(2) 0.19265(12) 0.0433(5) Uani d . 1 . .
    H H9 0.3342 0.7085 0.2206 0.052 Uiso calc R 1 . .
    C C10 0.3610(3) 0.5518(2) 0.14819(13) 0.0450(6) Uani d . 1 . .
    H H10A 0.4529 0.5260 0.1727 0.054 Uiso calc R 1 . .
    H H10B 0.3880 0.5920 0.1032 0.054 Uiso calc R 1 . .
    C C11 0.2580(2) 0.42975(19) 0.13715(11) 0.0332(4) Uani d . 1 . .
    H H11 0.2078 0.4344 0.0911 0.040 Uiso calc R 1 . .
    C C12 0.3410(2) 0.2959(2) 0.14577(11) 0.0342(4) Uani d . 1 . .
    C C13 0.3331(3) 0.0550(2) 0.14878(11) 0.0372(4) Uani d . 1 . .
    H H13A 0.2586 -0.0142 0.1585 0.045 Uiso calc R 1 . .
    H H13B 0.3987 0.0621 0.1897 0.045 Uiso calc R 1 . .
    C C14 0.4276(2) 0.0125(2) 0.08502(11) 0.0350(4) Uani d . 1 . .
    C C15 0.5352(2) -0.10218(19) 0.09258(10) 0.0328(4) Uani d . 1 . .
    C C16 0.5804(3) -0.1537(2) 0.15741(12) 0.0389(5) Uani d . 1 . .
    H H16 0.5395 -0.1194 0.1989 0.047 Uiso calc R 1 . .
    C C17 0.6868(3) -0.2567(3) 0.16037(15) 0.0503(6) Uani d . 1 . .
    H H17 0.7175 -0.2902 0.2039 0.060 Uiso calc R 1 . .
    C C18 0.7472(3) -0.3094(3) 0.09913(16) 0.0546(6) Uani d . 1 . .
    H H18 0.8188 -0.3778 0.1014 0.065 Uiso calc R 1 . .
    C C19 0.7009(3) -0.2605(2) 0.03459(15) 0.0500(6) Uani d . 1 . .
    H H19 0.7405 -0.2967 -0.0068 0.060 Uiso calc R 1 . .
    C C20 0.5961(2) -0.1579(2) 0.03106(12) 0.0406(5) Uani d . 1 . .
    H H20 0.5656 -0.1255 -0.0128 0.049 Uiso calc R 1 . .
loop_
    _atom_site_aniso_label
    _atom_site_aniso_U_11
    _atom_site_aniso_U_22
    _atom_site_aniso_U_33
    _atom_site_aniso_U_12
    _atom_site_aniso_U_13
    _atom_site_aniso_U_23
    O1 0.0493(9) 0.0446(8) 0.0566(9) -0.0037(8) 0.0283(8) -0.0046(8)
    O2 0.0303(7) 0.0521(10) 0.0730(11) 0.0000(8) -0.0009(8) -0.0129(9)
    O3 0.0768(13) 0.0405(9) 0.0548(11) 0.0056(10) 0.0169(10) 0.0012(8)
    O4 0.0678(12) 0.0546(10) 0.0450(9) 0.0199(10) 0.0092(9) 0.0123(8)
    N1 0.0318(8) 0.0296(8) 0.0415(9) 0.0026(7) 0.0014(7) -0.0074(7)
    N2 0.0379(9) 0.0292(8) 0.0385(8) -0.0043(7) 0.0131(8) -0.0076(7)
    C1 0.0327(9) 0.0300(9) 0.0360(9) -0.0053(8) 0.0024(8) -0.0021(8)
    C2 0.0461(12) 0.0484(13) 0.0555(14) -0.0071(11) 0.0008(11) -0.0178(11)
    C3 0.0553(14) 0.0611(15) 0.0535(14) -0.0201(14) -0.0088(12) -0.0107(12)
    C4 0.0378(11) 0.0618(15) 0.0563(14) -0.0151(12) -0.0092(11) 0.0121(12)
    C5 0.0318(10) 0.0429(11) 0.0490(12) -0.0046(9) 0.0025(10) 0.0128(10)
    C6 0.0321(9) 0.0295(8) 0.0360(9) -0.0046(8) 0.0062(8) 0.0051(8)
    C7 0.0352(9) 0.0281(9) 0.0381(9) 0.0006(9) 0.0097(9) 0.0017(7)
    C8 0.0507(12) 0.0329(9) 0.0386(10) -0.0039(10) 0.0101(10) -0.0110(8)
    C9 0.0497(12) 0.0326(10) 0.0474(11) -0.0085(10) 0.0093(11) -0.0134(9)
    C10 0.0436(12) 0.0360(10) 0.0553(13) -0.0132(10) 0.0165(11) -0.0136(9)
    C11 0.0335(9) 0.0300(9) 0.0362(9) -0.0055(8) 0.0091(9) -0.0063(8)
    C12 0.0301(9) 0.0355(10) 0.0369(10) -0.0017(9) 0.0060(8) -0.0093(8)
    C13 0.0402(10) 0.0307(9) 0.0408(10) 0.0028(9) 0.0047(10) -0.0018(8)
    C14 0.0365(10) 0.0295(9) 0.0390(10) -0.0022(9) 0.0040(9) -0.0017(8)
    C15 0.0315(9) 0.0270(8) 0.0398(10) -0.0044(8) 0.0028(8) -0.0048(7)
    C16 0.0387(10) 0.0365(10) 0.0415(10) -0.0023(9) 0.0015(9) -0.0023(8)
    C17 0.0469(13) 0.0456(12) 0.0586(14) 0.0048(12) -0.0040(12) 0.0076(11)
    C18 0.0435(12) 0.0422(12) 0.0781(18) 0.0112(11) 0.0071(13) -0.0013(12)
    C19 0.0460(13) 0.0426(12) 0.0615(14) 0.0023(11) 0.0118(11) -0.0147(11)
    C20 0.0419(11) 0.0400(11) 0.0401(10) -0.0025(10) 0.0065(9) -0.0082(9)
_geom_special_details
;
All esds (except the esd in the dihedral angle between two l.s. planes) are
estimated using the full covariance matrix. The cell esds are taken into
account individually in the estimation of esds in distances, angles and
torsion angles; correlations between esds in cell parameters are only used
when they are defined by crystal symmetry. An approximate (isotropic)
treatment of cell esds is used for estimating esds involving l.s. planes.
;
loop_
    _geom_bond_atom_site_label_1
    _geom_bond_atom_site_label_2
    _geom_bond_site_symmetry_2
    _geom_bond_distance
    _geom_bond_publ_flag
    O1 C7 . 1.235(2) ?
    O2 C12 . 1.221(3) ?
    O3 C9 . 1.421(3) ?
    O3 H3 . 0.841(10) ?
    O4 C14 . 1.207(3) ?
    N1 C12 . 1.362(3) ?
    N1 C1 . 1.430(3) ?
    N1 C13 . 1.462(3) ?
    N2 C7 . 1.334(3) ?
    N2 C8 . 1.460(2) ?
    N2 C11 . 1.469(2) ?
    C1 C2 . 1.396(3) ?
    C1 C6 . 1.397(3) ?
    C2 C3 . 1.383(4) ?
    C2 H2 . 0.9300 ?
    C3 C4 . 1.361(4) ?
    C3 H3A . 0.9300 ?
    C4 C5 . 1.380(4) ?
    C4 H4 . 0.9300 ?
    C5 C6 . 1.402(3) ?
    C5 H5 . 0.9300 ?
    C6 C7 . 1.490(3) ?
    C8 C9 . 1.518(3) ?
    C8 H8A . 0.9700 ?
    C8 H8B . 0.9700 ?
    C9 C10 . 1.523(3) ?
    C9 H9 . 0.9800 ?
    C10 C11 . 1.531(3) ?
    C10 H10A . 0.9700 ?
    C10 H10B . 0.9700 ?
    C11 C12 . 1.529(3) ?
    C11 H11 . 0.9800 ?
    C13 C14 . 1.528(3) ?
    C13 H13A . 0.9700 ?
    C13 H13B . 0.9700 ?
    C14 C15 . 1.492(3) ?
    C15 C16 . 1.389(3) ?
    C15 C20 . 1.397(3) ?
    C16 C17 . 1.391(3) ?
    C16 H16 . 0.9300 ?
    C17 C18 . 1.379(4) ?
    C17 H17 . 0.9300 ?
    C18 C19 . 1.377(4) ?
    C18 H18 . 0.9300 ?
    C19 C20 . 1.379(3) ?
    C19 H19 . 0.9300 ?
    C20 H20 . 0.9300 ?
loop_
    _geom_angle_atom_site_label_1
    _geom_angle_atom_site_label_2
    _geom_angle_atom_site_label_3
    _geom_angle_site_symmetry_1
    _geom_angle_site_symmetry_3
    _geom_angle
    _geom_angle_publ_flag
    C9 O3 H3 . . 107(3) ?
    C12 N1 C1 . . 124.24(17) ?
    C12 N1 C13 . . 116.19(16) ?
    C1 N1 C13 . . 119.21(17) ?
    C7 N2 C8 . . 122.12(17) ?
    C7 N2 C11 . . 124.18(16) ?
    C8 N2 C11 . . 112.35(16) ?
    C2 C1 C6 . . 118.6(2) ?
    C2 C1 N1 . . 118.36(19) ?
    C6 C1 N1 . . 122.92(17) ?
    C3 C2 C1 . . 120.5(2) ?
    C3 C2 H2 . . 119.7 ?
    C1 C2 H2 . . 119.7 ?
    C4 C3 C2 . . 121.2(2) ?
    C4 C3 H3A . . 119.4 ?
    C2 C3 H3A . . 119.4 ?
    C3 C4 C5 . . 119.3(2) ?
    C3 C4 H4 . . 120.4 ?
    C5 C4 H4 . . 120.4 ?
    C4 C5 C6 . . 121.0(2) ?
    C4 C5 H5 . . 119.5 ?
    C6 C5 H5 . . 119.5 ?
    C1 C6 C5 . . 119.35(19) ?
    C1 C6 C7 . . 124.96(18) ?
    C5 C6 C7 . . 115.64(19) ?
    O1 C7 N2 . . 121.73(19) ?
    O1 C7 C6 . . 121.22(19) ?
    N2 C7 C6 . . 117.01(17) ?
    N2 C8 C9 . . 103.16(16) ?
    N2 C8 H8A . . 111.1 ?
    C9 C8 H8A . . 111.1 ?
    N2 C8 H8B . . 111.1 ?
    C9 C8 H8B . . 111.1 ?
    H8A C8 H8B . . 109.1 ?
    O3 C9 C8 . . 111.3(2) ?
    O3 C9 C10 . . 107.82(19) ?
    C8 C9 C10 . . 103.35(17) ?
    O3 C9 H9 . . 111.3 ?
    C8 C9 H9 . . 111.3 ?
    C10 C9 H9 . . 111.3 ?
    C9 C10 C11 . . 105.27(17) ?
    C9 C10 H10A . . 110.7 ?
    C11 C10 H10A . . 110.7 ?
    C9 C10 H10B . . 110.7 ?
    C11 C10 H10B . . 110.7 ?
    H10A C10 H10B . . 108.8 ?
    N2 C11 C12 . . 108.02(17) ?
    N2 C11 C10 . . 103.50(16) ?
    C12 C11 C10 . . 113.01(18) ?
    N2 C11 H11 . . 110.7 ?
    C12 C11 H11 . . 110.7 ?
    C10 C11 H11 . . 110.7 ?
    O2 C12 N1 . . 121.3(2) ?
    O2 C12 C11 . . 122.6(2) ?
    N1 C12 C11 . . 116.05(16) ?
    N1 C13 C14 . . 113.23(17) ?
    N1 C13 H13A . . 108.9 ?
    C14 C13 H13A . . 108.9 ?
    N1 C13 H13B . . 108.9 ?
    C14 C13 H13B . . 108.9 ?
    H13A C13 H13B . . 107.7 ?
    O4 C14 C15 . . 120.62(19) ?
    O4 C14 C13 . . 120.4(2) ?
    C15 C14 C13 . . 118.97(17) ?
    C16 C15 C20 . . 118.63(19) ?
    C16 C15 C14 . . 123.39(18) ?
    C20 C15 C14 . . 117.96(18) ?
    C15 C16 C17 . . 120.1(2) ?
    C15 C16 H16 . . 119.9 ?
    C17 C16 H16 . . 119.9 ?
    C18 C17 C16 . . 120.5(2) ?
    C18 C17 H17 . . 119.8 ?
    C16 C17 H17 . . 119.8 ?
    C19 C18 C17 . . 119.8(2) ?
    C19 C18 H18 . . 120.1 ?
    C17 C18 H18 . . 120.1 ?
    C18 C19 C20 . . 120.2(2) ?
    C18 C19 H19 . . 119.9 ?
    C20 C19 H19 . . 119.9 ?
    C19 C20 C15 . . 120.8(2) ?
    C19 C20 H20 . . 119.6 ?
    C15 C20 H20 . . 119.6 ?
loop_
    _geom_torsion_atom_site_label_1
    _geom_torsion_atom_site_label_2
    _geom_torsion_atom_site_label_3
    _geom_torsion_atom_site_label_4
    _geom_torsion_site_symmetry_1
    _geom_torsion_site_symmetry_2
    _geom_torsion_site_symmetry_3
    _geom_torsion_site_symmetry_4
    _geom_torsion
    _geom_torsion_publ_flag
    C12 N1 C1 C2 . . . . 136.0(2) ?
    C13 N1 C1 C2 . . . . -36.8(3) ?
    C12 N1 C1 C6 . . . . -47.7(3) ?
    C13 N1 C1 C6 . . . . 139.5(2) ?
    C6 C1 C2 C3 . . . . 0.9(4) ?
    N1 C1 C2 C3 . . . . 177.4(3) ?
    C1 C2 C3 C4 . . . . 1.3(5) ?
    C2 C3 C4 C5 . . . . -2.2(4) ?
    C3 C4 C5 C6 . . . . 1.0(4) ?
    C2 C1 C6 C5 . . . . -2.1(3) ?
    N1 C1 C6 C5 . . . . -178.35(18) ?
    C2 C1 C6 C7 . . . . 175.3(2) ?
    N1 C1 C6 C7 . . . . -0.9(3) ?
    C4 C5 C6 C1 . . . . 1.1(3) ?
    C4 C5 C6 C7 . . . . -176.5(2) ?
    C8 N2 C7 O1 . . . . -7.9(3) ?
    C11 N2 C7 O1 . . . . -173.6(2) ?
    C8 N2 C7 C6 . . . . 170.02(18) ?
    C11 N2 C7 C6 . . . . 4.3(3) ?
    C1 C6 C7 O1 . . . . -140.7(2) ?
    C5 C6 C7 O1 . . . . 36.8(3) ?
    C1 C6 C7 N2 . . . . 41.3(3) ?
    C5 C6 C7 N2 . . . . -141.1(2) ?
    C7 N2 C8 C9 . . . . -145.4(2) ?
    C11 N2 C8 C9 . . . . 21.8(2) ?
    N2 C8 C9 O3 . . . . 82.0(2) ?
    N2 C8 C9 C10 . . . . -33.5(2) ?
    O3 C9 C10 C11 . . . . -84.2(2) ?
    C8 C9 C10 C11 . . . . 33.8(2) ?
    C7 N2 C11 C12 . . . . -73.9(2) ?
    C8 N2 C11 C12 . . . . 119.19(19) ?
    C7 N2 C11 C10 . . . . 166.1(2) ?
    C8 N2 C11 C10 . . . . -0.9(2) ?
    C9 C10 C11 N2 . . . . -20.6(2) ?
    C9 C10 C11 C12 . . . . -137.16(19) ?
    C1 N1 C12 O2 . . . . -174.6(2) ?
    C13 N1 C12 O2 . . . . -1.6(3) ?
    C1 N1 C12 C11 . . . . 8.7(3) ?
    C13 N1 C12 C11 . . . . -178.27(17) ?
    N2 C11 C12 O2 . . . . -112.3(2) ?
    C10 C11 C12 O2 . . . . 1.6(3) ?
    N2 C11 C12 N1 . . . . 64.4(2) ?
    C10 C11 C12 N1 . . . . 178.29(18) ?
    C12 N1 C13 C14 . . . . -78.0(2) ?
    C1 N1 C13 C14 . . . . 95.4(2) ?
    N1 C13 C14 O4 . . . . -11.8(3) ?
    N1 C13 C14 C15 . . . . 168.91(16) ?
    O4 C14 C15 C16 . . . . 165.7(2) ?
    C13 C14 C15 C16 . . . . -15.1(3) ?
    O4 C14 C15 C20 . . . . -12.7(3) ?
    C13 C14 C15 C20 . . . . 166.57(19) ?
    C20 C15 C16 C17 . . . . 1.4(3) ?
    C14 C15 C16 C17 . . . . -176.9(2) ?
    C15 C16 C17 C18 . . . . -0.7(4) ?
    C16 C17 C18 C19 . . . . -0.5(4) ?
    C17 C18 C19 C20 . . . . 0.8(4) ?
    C18 C19 C20 C15 . . . . 0.0(4) ?
    C16 C15 C20 C19 . . . . -1.1(3) ?
    C14 C15 C20 C19 . . . . 177.3(2) ?
loop_
    _geom_hbond_atom_site_label_D
    _geom_hbond_atom_site_label_H
    _geom_hbond_atom_site_label_A
    _geom_hbond_site_symmetry_A
    _geom_hbond_distance_DH
    _geom_hbond_distance_HA
    _geom_hbond_distance_DA
    _geom_hbond_angle_DHA
    _geom_hbond_publ_flag
    O3 H3 O1 3 0.840(10)
                       2.02(2) 2.810(2) 157(4) yes
