# Supplementary material for: 2-Hydr­oxy-10-phenacyl­pyrrolo[2,1-c][1,4]benzodiazepine-5,11-dione
Source: Acta Crystallogr Sect E Struct Rep Online. 2010 Mar 3;66(Pt 4):o732. doi: 10.1107/S1600536810006902 (PMC2983756; doi:10.1107/S1600536810006902)
Supplement: Supplementary file 2 [file e-66-0o732-Isup2.hkl]

# 
# h,k,l, Fc-squared, Fo-squared, sigma(Fo-squared) and status flag 
# 
data_I
_shelx_title '  P212121' 
_shelx_refln_list_code          4 
_shelx_F_calc_maximum      136.49 
_exptl_crystal_F_000       736.00 
_reflns_d_resolution_high  0.7698 
 
loop_ 
 _symmetry_equiv_pos_as_xyz 
 'x, y, z' 
 '-x+1/2, -y, z+1/2' 
 '-x, y+1/2, -z+1/2' 
 'x+1/2, -y+1/2, -z' 
 
_cell_length_a     8.8337 
_cell_length_b     9.9476 
_cell_length_c    18.9295 
_cell_angle_alpha  90.000 
_cell_angle_beta   90.000 
_cell_angle_gamma  90.000 
 
_shelx_F_squared_multiplier     1.000 
 
loop_ 
 _refln_index_h 
 _refln_index_k 
 _refln_index_l 
 _refln_F_squared_calc 
 _refln_F_squared_meas 
 _refln_F_squared_sigma 
 _refln_observed_status 
   2   0   0     1075.36      945.60     16.85 o 
   4   0   0        0.50        0.28      1.25 o 
   6   0   0       70.27       64.66      2.48 o 
   8   0   0        8.24       12.75      2.43 o 
  10   0   0       23.97       24.07      3.12 o 
   1   1   0     2611.03     2487.36     50.48 o 
   2   1   0    17430.82    17033.77    295.01 o 
   3   1   0      371.12      383.36      7.46 o 
   4   1   0      398.02      419.59      8.48 o 
   5   1   0      349.11      360.60     11.67 o 
   6   1   0      817.90      846.37     12.22 o 
   7   1   0       82.80       87.02      2.34 o 
   8   1   0       31.72       27.64      2.89 o 
   9   1   0      166.27      166.80      9.74 o 
  10   1   0       39.99       35.83      2.76 o 
  11   1   0       28.05       27.60      2.86 o 
   1   2   0      750.73      756.95     13.66 o 
   2   2   0     2312.11     2379.13     50.86 o 
   3   2   0       60.66       80.48      3.16 o 
   5   2   0       20.03       30.23      1.82 o 
   6   2   0      519.86      505.54     10.52 o 
   7   2   0       88.83       88.93      3.55 o 
   8   2   0       30.28       32.37      2.14 o 
   9   2   0        6.04        5.03      1.70 o 
  10   2   0       45.09       48.32      2.99 o 
  11   2   0       10.13       12.18      3.39 o 
   1   3   0       21.85       22.16      0.70 o 
   2   3   0      198.09      186.24      8.94 o 
   3   3   0     1469.08     1472.19     26.49 o 
   4   3   0     3338.89     3520.95     71.69 o 
   5   3   0        8.36        5.42      1.24 o 
   6   3   0       51.28       48.77      3.33 o 
   7   3   0      370.29      353.63     10.48 o 
   8   3   0      471.59      443.88     12.71 o 
   9   3   0       72.68       62.55      5.09 o 
  10   3   0       59.32       55.40      3.20 o 
  11   3   0       12.67       14.32      4.26 o 
   0   4   0       39.21       34.82      1.37 o 
   1   4   0     3498.54     3673.51     41.72 o 
   2   4   0     1483.72     1550.16     28.13 o 
   3   4   0     1148.56     1262.00     19.95 o 
   4   4   0       45.09       49.43      3.23 o 
   5   4   0      516.65      550.91     18.82 o 
   6   4   0     1076.38     1032.11     24.66 o 
   7   4   0       75.08       57.24      4.03 o 
   8   4   0        0.73        3.71      4.72 o 
   9   4   0       11.88       14.92      3.22 o 
  10   4   0        0.49        0.37      1.71 o 
   1   5   0      335.44      401.66      5.15 o 
   2   5   0      525.09      549.48      7.42 o 
   3   5   0      615.86      645.79     11.02 o 
   4   5   0      520.73      475.69      8.69 o 
   5   5   0      209.19      222.05      5.38 o 
   6   5   0      239.47      212.91     13.51 o 
   7   5   0      170.28      177.21      7.04 o 
   8   5   0       19.34       20.25      4.07 o 
   9   5   0       55.20       57.65      4.72 o 
  10   5   0        0.55        0.59      3.14 o 
   0   6   0     1541.94     1641.64     25.12 o 
   1   6   0        0.31        1.50      0.67 o 
   2   6   0      108.90      112.21      2.31 o 
   3   6   0      119.10      113.40      2.62 o 
   4   6   0       89.65       90.47      3.91 o 
   5   6   0       86.99       89.90      4.19 o 
   6   6   0      602.57      527.34     11.72 o 
   7   6   0        8.91        8.32      2.75 o 
   8   6   0       48.07       51.49      9.50 o 
   9   6   0        3.91        4.79      3.08 o 
  10   6   0       15.28       18.86      7.14 o 
   1   7   0        3.97        3.38      0.95 o 
   2   7   0      266.90      267.96      5.11 o 
   3   7   0        7.63        6.79      0.99 o 
   4   7   0        0.00       -1.28      0.95 o 
   5   7   0      193.09      188.80      4.98 o 
   6   7   0       14.62       21.14      4.34 o 
   7   7   0       32.69       30.06      7.90 o 
   8   7   0        4.66        6.01      2.85 o 
   9   7   0       55.04       53.85      4.98 o 
   0   8   0      562.36      554.04      9.26 o 
   1   8   0       19.87       20.73      1.66 o 
   2   8   0      522.24      477.09     10.60 o 
   3   8   0        0.44       -1.64      1.09 o 
   4   8   0       86.16       89.45      2.71 o 
   5   8   0       51.29       44.35      1.99 o 
   6   8   0       77.73       72.59      4.96 o 
   7   8   0       20.99       18.89      3.49 o 
   8   8   0       82.87       90.59      6.03 o 
   9   8   0        4.01        1.70      3.32 o 
   1   9   0      143.36      135.75      3.25 o 
   2   9   0       23.79       26.16      1.95 o 
   3   9   0        9.69       11.79      1.80 o 
   4   9   0        2.80        5.21      1.59 o 
   5   9   0        1.23        1.53      1.74 o 
   6   9   0        4.54        5.85      4.78 o 
   7   9   0       10.18        7.19      4.77 o 
   8   9   0        6.43        5.42      8.11 o 
   0  10   0      102.39       99.32      7.68 o 
   1  10   0      148.88      149.87      3.49 o 
   2  10   0      223.43      216.18      4.66 o 
   3  10   0       26.32       25.14      2.14 o 
   4  10   0       84.27       74.99      4.33 o 
   5  10   0        0.08        1.14      1.56 o 
   6  10   0       76.63       70.43      4.22 o 
   7  10   0       13.41       21.73      2.84 o 
   1  11   0      142.28      148.58      3.78 o 
   2  11   0        7.39        6.70      1.53 o 
   3  11   0       14.33       14.33      1.78 o 
   4  11   0       17.94       18.71      2.27 o 
   5  11   0       37.59       38.79      2.75 o 
   6  11   0        0.17        1.26      2.38 o 
   0  12   0       18.11       22.60      5.64 o 
   1  12   0       33.32       34.19      4.24 o 
   2  12   0        7.81       12.95      1.84 o 
   3  12   0        4.70        7.92      1.96 o 
   4  12   0        0.30       -0.64      1.88 o 
   2   0   1      320.88      310.97      5.08 o 
   3   0   1       64.13       73.14      1.96 o 
   4   0   1        8.92        9.90      0.60 o 
   5   0   1       44.22       49.03      1.34 o 
   6   0   1       33.85       31.26      1.23 o 
   7   0   1       79.92       91.52      2.82 o 
   8   0   1       15.95       14.80      1.63 o 
   9   0   1        0.06        0.34      1.47 o 
  10   0   1        1.63        3.26      1.87 o 
  11   0   1       40.05       47.97      4.05 o 
   0   1   1     1335.20        0.02      0.10 o 
   1   1   1     1750.08     1723.81     23.35 o 
   2   1   1     1266.17     1333.67     16.64 o 
   3   1   1      119.84      121.18      2.10 o 
   4   1   1     1262.59     1297.82     18.10 o 
   5   1   1      590.03      645.71      7.51 o 
   6   1   1       52.67       54.64      1.27 o 
   7   1   1        3.60        4.31      0.75 o 
   8   1   1       98.33       92.27      2.31 o 
   9   1   1       78.99       72.70      2.26 o 
  10   1   1       19.58       19.08      1.58 o 
  11   1   1        6.59        5.81      1.68 o 
   0   2   1       29.92       47.12      1.36 o 
   1   2   1      288.30      330.25      4.53 o 
   2   2   1     9150.59     9128.93    103.43 o 
   3   2   1     3367.35     3553.55     40.51 o 
   4   2   1       42.20       52.33      1.88 o 
   5   2   1      207.22      219.94      4.68 o 
   6   2   1       31.29       29.63      1.59 o 
   7   2   1       37.41       41.93      1.45 o 
   8   2   1      306.21      286.39      4.47 o 
   9   2   1       12.98       13.19      1.26 o 
  10   2   1       41.03       41.85      2.39 o 
  11   2   1        4.43        5.01      1.61 o 
   0   3   1     2996.18     2980.28     36.38 o 
   1   3   1        9.17        8.38      0.91 o 
   2   3   1     3465.05     3613.57     41.17 o 
   3   3   1      179.82      188.47      2.93 o 
   4   3   1      349.11      338.43      4.69 o 
   5   3   1      109.68      115.07      2.70 o 
   6   3   1      309.37      305.58      6.03 o 
   7   3   1       39.53       39.25      2.37 o 
   8   3   1       97.19       96.40      2.85 o 
   9   3   1       58.66       57.84      2.05 o 
  10   3   1       27.54       29.54      2.64 o 
  11   3   1        3.48        4.74      1.55 o 
   0   4   1        0.39        1.42      0.42 o 
   1   4   1      428.10      413.64      3.98 o 
   2   4   1     2305.21     2434.68     26.24 o 
   3   4   1      199.68      223.99      3.56 o 
   4   4   1     1572.90     1606.09     20.67 o 
   5   4   1       11.23       10.72      1.39 o 
   6   4   1      511.41      507.44     13.18 o 
   7   4   1      344.01      331.87      9.25 o 
   8   4   1      161.28      148.81      4.71 o 
   9   4   1        4.92        2.79      1.33 o 
  10   4   1        7.78        7.09      1.46 o 
   0   5   1     1040.78     1054.66     12.37 o 
   1   5   1      124.34      122.22      1.50 o 
   2   5   1      742.33      806.66      7.46 o 
   3   5   1      212.59      233.66      3.91 o 
   4   5   1      100.09      119.14      3.18 o 
   5   5   1       55.34       56.91      1.88 o 
   6   5   1      258.18      238.23      7.73 o 
   7   5   1       17.86       11.68      1.99 o 
   8   5   1      101.95       99.33      4.79 o 
   9   5   1        0.59        2.43      1.89 o 
  10   5   1       22.75       26.64      2.10 o 
   0   6   1      874.97      899.36     10.73 o 
   1   6   1      358.87      383.19      3.87 o 
   2   6   1       86.53       91.34      1.42 o 
   3   6   1       52.53       48.90      1.26 o 
   4   6   1      254.10      248.69      4.07 o 
   5   6   1      169.85      156.89      3.32 o 
   6   6   1      387.27      355.50      7.39 o 
   7   6   1        6.76        9.72      1.97 o 
   8   6   1       62.11       53.89      3.19 o 
   9   6   1       14.96       15.47      2.53 o 
  10   6   1        4.18        2.46      2.37 o 
   0   7   1      284.64      301.51      4.16 o 
   1   7   1      336.32      352.86      4.35 o 
   2   7   1      222.96      235.36      3.52 o 
   3   7   1      145.75      146.15      2.10 o 
   4   7   1      193.55      199.96      2.91 o 
   5   7   1       75.93       80.65      2.48 o 
   6   7   1       18.89       16.52      1.87 o 
   7   7   1      136.66      116.44      4.37 o 
   8   7   1       68.80       59.19      4.03 o 
   9   7   1        0.35       -1.26      2.52 o 
   0   8   1      376.37      357.96      4.51 o 
   1   8   1       85.49       85.18      1.74 o 
   2   8   1       59.15       56.47      1.94 o 
   3   8   1       61.52       65.87      1.67 o 
   4   8   1      111.13       84.71      1.88 o 
   5   8   1       21.30       16.49      1.22 o 
   6   8   1       52.94       43.72      2.87 o 
   7   8   1      161.60      157.19      5.28 o 
   8   8   1       16.92       19.99      2.72 o 
   9   8   1        4.39        5.55      3.40 o 
   0   9   1      309.89      326.49      4.98 o 
   1   9   1      165.53      158.13      2.66 o 
   2   9   1       68.53       66.20      1.83 o 
   3   9   1       87.79       80.63      2.15 o 
   4   9   1       17.59       14.16      1.59 o 
   5   9   1       35.58       29.99      1.51 o 
   6   9   1       79.75       77.32      2.55 o 
   7   9   1       16.90       20.00      2.02 o 
   8   9   1       57.65       54.15      3.50 o 
   0  10   1      124.75      124.22      5.88 o 
   1  10   1        0.96        0.66      0.80 o 
   2  10   1       82.00       78.67      2.05 o 
   3  10   1       27.19       28.62      1.48 o 
   4  10   1       32.78       29.76      1.63 o 
   5  10   1       45.20       40.90      1.81 o 
   6  10   1        5.28        5.03      1.61 o 
   7  10   1       50.51       45.78      3.85 o 
   0  11   1        0.12       -0.31      3.33 o 
   1  11   1       20.54       24.55      1.62 o 
   2  11   1       40.59       39.68      1.91 o 
   3  11   1       12.51       11.56      1.28 o 
   4  11   1        8.97        8.50      1.39 o 
   5  11   1        0.57        1.12      1.28 o 
   6  11   1        0.16       -0.58      2.42 o 
   0  12   1        1.04        1.16      5.86 o 
   1  12   1        1.52        1.24      2.12 o 
   2  12   1       15.86       18.27      1.37 o 
   3  12   1        7.18        6.59      1.36 o 
   4  12   1       12.93       15.29      1.95 o 
   0   0   2     1065.76       -0.93      0.62 o 
   1   0   2     7395.00     7098.57    128.06 o 
   2   0   2      268.20      274.82      5.02 o 
   3   0   2      329.28      331.99      4.47 o 
   4   0   2      189.64      217.84      3.23 o 
   5   0   2        1.99        1.23      0.59 o 
   6   0   2      750.39      779.42     10.40 o 
   7   0   2       18.73       14.00      1.44 o 
   8   0   2       61.42       60.88      2.90 o 
   9   0   2      226.51      217.58      5.96 o 
  10   0   2       46.98       47.11      3.03 o 
  11   0   2       57.12       67.05      3.83 o 
   0   1   2      499.93      432.26      7.03 o 
   1   1   2     5400.44     5277.48     59.90 o 
   2   1   2     2296.59     2357.34     26.89 o 
   3   1   2        5.52        5.84      0.43 o 
   4   1   2      218.88      238.66      3.74 o 
   5   1   2       39.44       41.06      1.20 o 
   6   1   2      358.58      365.04      4.64 o 
   7   1   2       79.62       79.76      1.79 o 
   8   1   2      335.29      316.07      4.88 o 
   9   1   2       81.95       79.61      2.92 o 
  10   1   2       35.03       33.60      1.90 o 
  11   1   2       25.94       27.78      2.01 o 
   0   2   2       18.88       16.90      0.66 o 
   1   2   2     6619.75     6658.18     66.44 o 
   2   2   2     3218.29     3286.57     44.29 o 
   3   2   2        3.11        4.51      0.66 o 
   4   2   2       53.54       62.83      1.63 o 
   5   2   2       68.78       79.27      2.21 o 
   6   2   2       69.59       74.07      1.71 o 
   7   2   2       14.33       13.53      1.11 o 
   8   2   2        0.67        0.17      0.80 o 
   9   2   2       18.41       20.30      1.39 o 
  10   2   2        0.06        3.83      1.34 o 
  11   2   2       27.78       29.31      2.16 o 
   0   3   2      372.06      337.92      4.51 o 
   1   3   2     1553.09     1604.13     15.43 o 
   2   3   2      187.79      207.20      4.22 o 
   3   3   2      573.66      573.99      6.74 o 
   4   3   2      406.23      414.21      5.53 o 
   5   3   2       71.97       78.69      3.09 o 
   6   3   2      421.42      423.00      7.17 o 
   7   3   2       30.93       29.94      1.50 o 
   8   3   2       30.07       27.95      1.63 o 
   9   3   2       57.36       56.66      2.53 o 
  10   3   2       39.02       34.52      1.86 o 
  11   3   2       38.52       43.27      2.40 o 
   0   4   2       28.02       25.62      0.85 o 
   1   4   2      210.58      210.71      2.21 o 
   2   4   2     3397.04     3750.19     34.06 o 
   3   4   2      844.46      899.39     10.32 o 
   4   4   2       97.44      103.17      2.70 o 
   5   4   2        9.85       11.45      1.20 o 
   6   4   2      141.01      130.49      4.03 o 
   7   4   2       50.69       50.17      2.77 o 
   8   4   2      300.58      295.69      9.98 o 
   9   4   2       37.18       37.99      2.29 o 
  10   4   2        0.04        1.37      1.53 o 
   0   5   2      733.94      669.25      8.70 o 
   1   5   2      150.00      138.93      1.71 o 
   2   5   2      363.82      459.70      4.74 o 
   3   5   2      123.57      147.12      2.11 o 
   4   5   2      187.80      170.35      2.76 o 
   5   5   2       28.97       29.17      2.09 o 
   6   5   2      580.07      544.75      9.21 o 
   7   5   2      180.27      156.36      9.53 o 
   8   5   2       19.12       19.27      2.29 o 
   9   5   2        6.92        7.66      1.48 o 
  10   5   2       19.83       21.34      2.02 o 
   0   6   2       41.61       38.76      1.12 o 
   1   6   2      499.48      517.30      5.58 o 
   2   6   2      142.76      147.64      1.95 o 
   3   6   2       28.68       32.89      1.49 o 
   4   6   2       98.86       97.46      1.78 o 
   5   6   2       43.84       39.20      1.63 o 
   6   6   2      220.76      214.68      4.95 o 
   7   6   2       30.70       28.06      2.40 o 
   8   6   2       41.21       40.27      2.96 o 
   9   6   2        2.74        2.25      2.00 o 
  10   6   2        5.23        5.32      1.77 o 
   0   7   2     1489.92     1465.89     17.15 o 
   1   7   2      348.97      360.86      4.01 o 
   2   7   2      139.21      139.02      1.97 o 
   3   7   2      100.50      102.61      1.73 o 
   4   7   2       58.97       56.96      1.53 o 
   5   7   2      271.16      236.62      3.51 o 
   6   7   2       82.63       78.29      3.06 o 
   7   7   2       30.59       34.26      2.74 o 
   8   7   2       20.94       24.75      3.23 o 
   9   7   2       38.54       43.72      4.19 o 
   0   8   2        1.76        1.64      0.82 o 
   1   8   2      737.09      711.84      7.62 o 
   2   8   2      703.35      670.35      7.76 o 
   3   8   2       57.78       62.79      1.64 o 
   4   8   2       66.58       60.00      1.61 o 
   5   8   2      120.88      110.68      2.64 o 
   6   8   2      112.72      114.00      3.56 o 
   7   8   2        6.96        6.94      1.54 o 
   8   8   2        6.42       11.45      2.30 o 
   0   9   2      307.58      306.33      5.29 o 
   1   9   2       54.59       52.66      1.56 o 
   2   9   2       16.37       17.36      1.17 o 
   3   9   2       43.97       36.12      1.57 o 
   4   9   2        1.93        1.56      0.99 o 
   5   9   2      112.54       94.43      2.39 o 
   6   9   2       70.19       70.02      3.17 o 
   7   9   2       23.47       29.65      2.37 o 
   8   9   2        4.04        5.12      2.15 o 
   0  10   2       42.86       39.31      3.74 o 
   1  10   2        0.32       -0.18      0.81 o 
   2  10   2       46.71       49.78      1.93 o 
   3  10   2       67.90       66.77      1.97 o 
   4  10   2       90.82       92.34      3.53 o 
   5  10   2        4.47        3.36      1.19 o 
   6  10   2        8.30       11.70      1.76 o 
   7  10   2        5.00        7.28      1.68 o 
   0  11   2      562.11      581.34     16.14 o 
   1  11   2      114.27      114.05      2.53 o 
   2  11   2       54.79       49.93      1.73 o 
   3  11   2       59.67       60.23      2.09 o 
   4  11   2        4.73        2.65      1.24 o 
   5  11   2        2.26        1.92      1.35 o 
   0  12   2      129.11      124.78      6.81 o 
   1  12   2       25.25       24.42      2.72 o 
   2  12   2       28.87       31.10      1.55 o 
   3  12   2       11.71       14.24      1.46 o 
   4  12   2        1.70        1.35      1.46 o 
   1   0   3     3125.92     3240.38     39.56 o 
   2   0   3       61.37       63.76      1.60 o 
   3   0   3       38.82       35.19      1.76 o 
   4   0   3      234.07      273.72      4.73 o 
   5   0   3       59.01       50.77      2.04 o 
   6   0   3       73.61       77.02      4.29 o 
   7   0   3       28.88       26.44      1.87 o 
   8   0   3       92.68       77.94      3.27 o 
   9   0   3       34.90       36.03      2.63 o 
  10   0   3       69.87       69.60      4.95 o 
  11   0   3        1.31       -0.12      2.11 o 
   0   1   3     2345.63     2431.34     32.76 o 
   1   1   3     2908.64     2949.15     36.14 o 
   2   1   3     1119.72     1167.38     14.54 o 
   3   1   3      184.78      200.44      3.20 o 
   4   1   3      853.56      930.48     11.15 o 
   5   1   3     1168.75     1239.09     14.77 o 
   6   1   3      174.90      168.13      3.76 o 
   7   1   3      223.19      231.67      3.79 o 
   8   1   3      519.07      488.23      7.31 o 
   9   1   3       41.65       36.68      2.31 o 
  10   1   3       41.40       34.93      1.91 o 
  11   1   3       16.52       18.18      1.88 o 
   1   2   3     3279.56     3310.70     37.47 o 
   2   2   3      138.89      144.05      2.17 o 
   3   2   3      858.51      888.49      9.27 o 
   4   2   3      538.79      603.43      6.99 o 
   5   2   3       11.58        8.99      0.74 o 
   6   2   3      236.06      230.62      3.60 o 
   7   2   3       56.58       54.02      1.75 o 
   8   2   3       53.06       43.89      1.41 o 
   9   2   3       48.49       48.91      1.94 o 
  10   2   3       33.55       30.27      1.82 o 
  11   2   3        7.42        6.92      1.88 o 
   0   3   3     1110.22     1166.60     14.55 o 
   1   3   3      866.66      921.95      8.61 o 
   2   3   3     2371.43     2487.52     26.64 o 
   3   3   3      802.74      874.40      9.27 o 
   4   3   3      954.75     1083.86     12.21 o 
   5   3   3      222.94      225.74      3.90 o 
   6   3   3       61.21       56.43      1.90 o 
   7   3   3      105.35       95.97      3.72 o 
   8   3   3        4.17        2.27      1.17 o 
   9   3   3        4.87        7.88      1.55 o 
  10   3   3        5.40        6.52      1.45 o 
  11   3   3       13.99       14.10      1.86 o 
   0   4   3       13.03       11.47      0.64 o 
   1   4   3     1464.46     1552.28     13.71 o 
   2   4   3     1880.36     2024.92     20.65 o 
   3   4   3      584.50      620.33      6.52 o 
   4   4   3     1092.70     1099.01     11.75 o 
   5   4   3      308.61      312.99      5.98 o 
   6   4   3       18.91       18.86      2.86 o 
   7   4   3      305.60      288.25      4.60 o 
   8   4   3      114.62      125.14      3.56 o 
   9   4   3        1.35        1.20      2.15 o 
  10   4   3        9.04        7.79      1.90 o 
   0   5   3       22.78       22.61      0.98 o 
   1   5   3      432.93      447.49      4.36 o 
   2   5   3      130.17      114.72      1.72 o 
   3   5   3      184.01      191.19      2.59 o 
   4   5   3      227.50      200.55      2.84 o 
   5   5   3       34.07       34.74      1.49 o 
   6   5   3      249.97      242.93      5.18 o 
   7   5   3      135.95      119.53      5.41 o 
   8   5   3       42.78       37.43      2.02 o 
   9   5   3       36.37       33.62      2.10 o 
  10   5   3       29.14       31.97      2.53 o 
   0   6   3       68.99       71.80      1.74 o 
   1   6   3       14.46       13.77      0.65 o 
   2   6   3      118.85      125.63      1.98 o 
   3   6   3      100.91      107.12      1.92 o 
   4   6   3        8.36        9.49      1.23 o 
   5   6   3       68.52       63.82      1.53 o 
   6   6   3      104.31      106.84      3.47 o 
   7   6   3        8.50        8.25      2.12 o 
   8   6   3        9.58       11.17      1.66 o 
   9   6   3        7.68        8.91      1.65 o 
  10   6   3        3.26        3.83      2.37 o 
   0   7   3       97.09      107.58      2.84 o 
   1   7   3      138.98      137.36      2.58 o 
   2   7   3      159.37      157.62      2.23 o 
   3   7   3      259.68      255.78      3.20 o 
   4   7   3       32.25       31.26      1.42 o 
   5   7   3       37.46       40.75      1.95 o 
   6   7   3       24.85       19.77      1.52 o 
   7   7   3       75.24       67.33      2.58 o 
   8   7   3       30.44       28.19      2.35 o 
   9   7   3        6.51        5.91      1.73 o 
   0   8   3        5.83        4.37      1.25 o 
   1   8   3       85.03       82.10      1.86 o 
   2   8   3        3.53        3.26      0.79 o 
   3   8   3      225.95      199.70      3.19 o 
   4   8   3       56.69       43.91      1.45 o 
   5   8   3      117.24      108.99      2.67 o 
   6   8   3      106.07       84.01      3.00 o 
   7   8   3      120.90      113.45      3.54 o 
   8   8   3       49.11       54.18      3.01 o 
   0   9   3       71.74       66.22      2.14 o 
   1   9   3       92.81       87.91      2.32 o 
   2   9   3      260.93      242.19      3.87 o 
   3   9   3        9.05        9.34      1.10 o 
   4   9   3        3.84        3.16      1.05 o 
   5   9   3       20.14       19.87      1.43 o 
   6   9   3       46.91       48.17      3.16 o 
   7   9   3        0.49        1.77      1.72 o 
   8   9   3       19.12       20.93      2.38 o 
   0  10   3       21.34       24.29      1.79 o 
   1  10   3       18.73       19.25      1.18 o 
   2  10   3        2.86        2.48      1.05 o 
   3  10   3       51.95       45.68      2.68 o 
   4  10   3        7.40        7.92      1.26 o 
   5  10   3        5.23        2.15      1.16 o 
   6  10   3        6.52        5.02      1.64 o 
   7  10   3        3.92        3.77      1.69 o 
   0  11   3       20.09       27.85      7.25 o 
   1  11   3       45.79       43.64      1.98 o 
   2  11   3       22.63       25.40      1.49 o 
   3  11   3       29.25       32.39      1.70 o 
   4  11   3        1.21        1.32      1.30 o 
   5  11   3       20.92       22.39      1.87 o 
   0  12   3       59.33       55.63      4.88 o 
   1  12   3       11.23        9.63      1.54 o 
   2  12   3       24.13       28.65      1.49 o 
   3  12   3        3.44        2.83      1.30 o 
   4  12   3        5.50        5.28      1.54 o 
   0   0   4    17683.11    16967.58    359.88 o 
   1   0   4    12279.56    12013.07    160.41 o 
   2   0   4     2192.34     2252.96     30.36 o 
   3   0   4     1583.23     1598.29     27.97 o 
   4   0   4      953.28     1071.45     19.04 o 
   5   0   4      128.28      124.64      2.76 o 
   6   0   4      369.29      344.61      7.03 o 
   7   0   4      120.98      125.56      4.12 o 
   8   0   4      250.57      225.77      5.85 o 
   9   0   4      347.20      357.69      8.49 o 
  10   0   4      151.70      160.81      5.37 o 
  11   0   4       18.16       20.43      3.13 o 
   0   1   4    18629.11    18696.13    250.67 o 
   1   1   4      669.13      679.71      6.38 o 
   2   1   4     1507.49     1528.86     20.81 o 
   3   1   4      605.87      605.16      7.86 o 
   4   1   4     1331.50     1425.66     19.70 o 
   5   1   4      188.78      180.33      3.12 o 
   6   1   4      224.53      241.14      3.28 o 
   7   1   4       23.80       23.14      1.14 o 
   8   1   4      462.41      440.93      6.78 o 
   9   1   4       20.53       18.04      1.50 o 
  10   1   4        9.66       10.64      1.52 o 
  11   1   4        1.77        2.67      1.53 o 
   1   2   4     2282.23     2406.21     25.66 o 
   2   2   4       24.60       28.96      1.19 o 
   3   2   4      305.85      301.33      3.96 o 
   4   2   4       20.94       20.02      1.15 o 
   5   2   4      554.57      548.96     13.76 o 
   6   2   4      127.94      127.50      2.69 o 
   7   2   4       93.43       94.38      2.74 o 
   8   2   4       25.50       22.93      1.55 o 
   9   2   4        4.27        4.38      1.22 o 
  10   2   4        4.29        4.20      1.38 o 
  11   2   4        0.35       -1.63      1.40 o 
   0   3   4      784.32      828.78     10.52 o 
   1   3   4      471.21      453.40      4.47 o 
   2   3   4     4118.15     4275.77     48.50 o 
   3   3   4      524.22      603.17      6.97 o 
   4   3   4      330.96      335.64      3.81 o 
   5   3   4       94.39      105.36      1.96 o 
   6   3   4      258.53      239.04      5.47 o 
   7   3   4      564.33      546.20     12.93 o 
   8   3   4       28.53       26.42      1.75 o 
   9   3   4       51.32       52.01      2.41 o 
  10   3   4       57.67       65.13      2.40 o 
  11   3   4        6.75        7.57      1.75 o 
   0   4   4     3516.37     3720.16     45.46 o 
   1   4   4      343.59      385.35      3.94 o 
   2   4   4      493.97      531.55      6.30 o 
   3   4   4     1003.17     1103.81     11.00 o 
   4   4   4      406.01      419.10      4.48 o 
   5   4   4      101.14      106.21      1.88 o 
   6   4   4       58.51       60.43      1.63 o 
   7   4   4       69.79       68.68      2.20 o 
   8   4   4      226.07      221.81      4.74 o 
   9   4   4       37.54       35.74      2.40 o 
  10   4   4        1.11        2.77      2.03 o 
   0   5   4       46.53       55.16      1.36 o 
   1   5   4      417.58      444.55      4.56 o 
   2   5   4       51.17       55.50      1.05 o 
   3   5   4      132.78      140.08      2.02 o 
   4   5   4       79.65       87.73      2.05 o 
   5   5   4      758.76      755.31      8.09 o 
   6   5   4       94.33      104.85      2.92 o 
   7   5   4      255.49      242.52      6.06 o 
   8   5   4       35.63       36.20      2.42 o 
   9   5   4        1.20       -1.70      1.58 o 
  10   5   4       10.60       12.86      2.12 o 
   0   6   4       83.35       88.56      2.01 o 
   1   6   4       74.96       76.24      1.43 o 
   2   6   4        8.10        7.22      0.70 o 
   3   6   4      154.22      141.48      2.30 o 
   4   6   4       86.89       85.78      1.93 o 
   5   6   4      100.60       99.71      2.02 o 
   6   6   4      590.45      578.88     10.18 o 
   7   6   4       12.91        9.27      1.48 o 
   8   6   4       13.40       10.71      2.30 o 
   9   6   4        9.23        8.77      1.87 o 
   0   7   4      327.31      318.00      5.11 o 
   1   7   4       99.46       99.80      1.90 o 
   2   7   4      154.99      145.73      2.45 o 
   3   7   4        9.67       11.66      0.83 o 
   4   7   4      111.47      106.36      2.30 o 
   5   7   4       55.05       53.83      1.83 o 
   6   7   4       32.33       32.62      1.80 o 
   7   7   4        5.43        5.90      1.53 o 
   8   7   4       18.86       19.43      2.07 o 
   9   7   4       16.71       17.62      2.23 o 
   0   8   4      207.24      200.28      4.55 o 
   1   8   4      335.15      313.23      4.41 o 
   2   8   4      252.33      235.78      3.50 o 
   3   8   4       42.76       40.92      1.46 o 
   4   8   4       58.68       59.05      1.64 o 
   5   8   4       33.76       36.58      1.70 o 
   6   8   4       99.95       97.33      3.01 o 
   7   8   4       11.38       12.33      1.93 o 
   8   8   4       75.88       90.95      6.81 o 
   0   9   4       11.92       11.68      1.52 o 
   1   9   4      330.12      320.02      4.28 o 
   2   9   4      204.25      198.29      3.43 o 
   3   9   4       27.53       27.56      1.43 o 
   4   9   4      105.80       88.26      2.46 o 
   5   9   4        7.98        6.99      1.20 o 
   6   9   4       15.39       16.24      2.36 o 
   7   9   4       20.75       18.67      2.55 o 
   8   9   4        9.45       14.04      2.52 o 
   0  10   4       25.65       25.76      1.45 o 
   1  10   4       75.51       73.00      2.22 o 
   2  10   4        7.90        9.66      1.29 o 
   3  10   4       19.60       18.14      1.39 o 
   4  10   4       25.38       23.67      1.64 o 
   5  10   4       25.22       21.92      1.74 o 
   6  10   4        4.47        1.72      1.93 o 
   7  10   4        0.99        1.92      2.88 o 
   0  11   4        8.37        7.46      2.98 o 
   1  11   4       16.44       18.02      1.60 o 
   2  11   4       26.39       30.26      1.55 o 
   3  11   4        1.23        1.85      1.18 o 
   4  11   4       11.78       10.25      1.51 o 
   5  11   4        6.34        5.41      1.54 o 
   0  12   4        0.18       -4.28      2.85 o 
   1  12   4       58.88       68.02      2.38 o 
   2  12   4       19.07       21.15      1.45 o 
   3  12   4       39.56       45.35      1.99 o 
   1   0   5     2780.45     2798.37     37.53 o 
   2   0   5      504.29      497.37      7.07 o 
   3   0   5      448.21      501.78      9.30 o 
   4   0   5     1105.38     1248.47     22.19 o 
   5   0   5       26.77       29.72      2.85 o 
   6   0   5        2.22        5.13      1.35 o 
   7   0   5       51.54       49.01      2.68 o 
   8   0   5       94.60      104.39      3.95 o 
   9   0   5      124.55      103.06      4.11 o 
  10   0   5       32.99       29.17      5.07 o 
  11   0   5        5.21        5.70      2.31 o 
   0   1   5     1492.63     1501.57     18.66 o 
   1   1   5     1836.95     1864.76     17.84 o 
   2   1   5     2387.70     2409.71     27.47 o 
   3   1   5      305.77      348.19      5.29 o 
   4   1   5       96.52      111.18      5.71 o 
   5   1   5      286.85      293.19      8.31 o 
   6   1   5       26.96       27.73      1.53 o 
   7   1   5       54.92       50.72      1.83 o 
   8   1   5       41.74       41.34      1.99 o 
   9   1   5        4.43        4.51      1.27 o 
  10   1   5       13.89       15.93      1.62 o 
  11   1   5       14.50       12.17      1.79 o 
   0   2   5     1231.71     1234.29     15.42 o 
   1   2   5      930.01     1012.50     10.45 o 
   2   2   5      216.23      218.09      3.04 o 
   3   2   5     1650.99     1800.08     20.79 o 
   4   2   5      125.78      149.49      3.65 o 
   5   2   5       39.00       42.80      2.53 o 
   6   2   5       47.77       47.77      1.70 o 
   7   2   5      211.51      216.00      4.96 o 
   8   2   5       37.06       34.10      1.62 o 
   9   2   5       69.00       65.09      2.24 o 
  10   2   5        4.00        5.67      1.39 o 
  11   2   5       15.51       18.34      1.87 o 
   0   3   5     2816.82     2918.60     35.78 o 
   1   3   5     1469.64     1506.09     13.89 o 
   2   3   5      111.25      134.53      5.03 o 
   3   3   5      240.97      233.58      3.18 o 
   4   3   5      327.84      351.60      4.74 o 
   5   3   5      206.53      207.18      4.14 o 
   6   3   5      184.09      190.80      4.79 o 
   7   3   5       54.57       57.89      2.32 o 
   8   3   5       33.41       33.09      1.93 o 
   9   3   5       41.84       40.54      2.23 o 
  10   3   5        1.53       -0.65      1.27 o 
   0   4   5      144.68      153.78      2.55 o 
   1   4   5      674.11      731.69      7.07 o 
   2   4   5      636.78      688.47      8.00 o 
   3   4   5       49.77       47.24      1.40 o 
   4   4   5       18.00       19.42      1.23 o 
   5   4   5        2.65        3.06      0.73 o 
   6   4   5      908.81      902.51     13.83 o 
   7   4   5      107.67      106.84      2.96 o 
   8   4   5       14.67       14.53      1.61 o 
   9   4   5        7.98        7.40      1.81 o 
  10   4   5        4.09        3.03      1.87 o 
   0   5   5      108.97      106.92      2.02 o 
   1   5   5      354.81      364.42      3.87 o 
   2   5   5      181.17      195.33      2.37 o 
   3   5   5      135.14      129.11      2.30 o 
   4   5   5      393.75      392.87      4.66 o 
   5   5   5       15.78       15.62      1.11 o 
   6   5   5      168.00      163.46      3.33 o 
   7   5   5        6.13        6.29      1.59 o 
   8   5   5       54.03       50.15      4.85 o 
   9   5   5       11.63        9.11      1.92 o 
  10   5   5        1.18        0.51      1.89 o 
   0   6   5      325.67      335.01      5.30 o 
   1   6   5      153.90      157.46      2.37 o 
   2   6   5      277.37      286.06      3.78 o 
   3   6   5       33.24       34.01      1.61 o 
   4   6   5      585.10      555.77      7.10 o 
   5   6   5      203.64      208.16      5.46 o 
   6   6   5       43.17       46.09      2.22 o 
   7   6   5       16.39       16.17      1.81 o 
   8   6   5        5.79        5.93      1.74 o 
   9   6   5       18.06       16.24      2.41 o 
   0   7   5      127.50      116.90      2.45 o 
   1   7   5      238.63      254.73      3.41 o 
   2   7   5      212.20      217.75      3.32 o 
   3   7   5      278.62      254.71      3.25 o 
   4   7   5       17.07       19.97      1.37 o 
   5   7   5       63.08       59.07      2.08 o 
   6   7   5       62.94       66.66      2.65 o 
   7   7   5       72.41       75.25      3.44 o 
   8   7   5        5.59        5.18      1.98 o 
   9   7   5       13.00       11.08      2.23 o 
   0   8   5      135.25      128.32      4.12 o 
   1   8   5      144.66      143.28      2.51 o 
   2   8   5       74.03       78.08      1.95 o 
   3   8   5      105.27       95.07      2.28 o 
   4   8   5      123.79      106.51      2.72 o 
   5   8   5      186.21      154.93      3.43 o 
   6   8   5        9.38       10.66      1.85 o 
   7   8   5       42.76       44.85      3.49 o 
   8   8   5       71.97       89.28      3.78 o 
   0   9   5      101.03      103.39      3.28 o 
   1   9   5      395.32      390.82      5.32 o 
   2   9   5       83.05       75.40      2.13 o 
   3   9   5       68.94       61.90      1.95 o 
   4   9   5        0.09       -0.35      1.06 o 
   5   9   5        6.33        3.87      1.24 o 
   6   9   5        2.56        4.92      2.09 o 
   7   9   5       31.31       32.76      2.99 o 
   0  10   5        0.09        0.67      1.34 o 
   1  10   5       17.15       18.06      1.13 o 
   2  10   5       95.77       97.31      3.45 o 
   3  10   5       42.51       42.82      1.81 o 
   4  10   5       18.01       16.65      1.52 o 
   5  10   5       26.18       24.82      2.66 o 
   6  10   5       19.82       18.85      2.22 o 
   0  11   5       80.21       83.32      7.79 o 
   1  11   5        8.97        9.12      1.71 o 
   2  11   5        4.39        3.56      1.34 o 
   3  11   5       41.90       40.59      1.85 o 
   4  11   5       58.90       64.34      2.43 o 
   5  11   5        0.71        2.12      1.44 o 
   0  12   5       65.71       70.18      5.31 o 
   1  12   5       18.65       21.15      1.74 o 
   2  12   5        5.40        4.21      1.66 o 
   3  12   5       10.33       10.72      1.50 o 
   0   0   6     3992.19     3995.23     84.82 o 
   1   0   6     2034.07     2007.33     24.80 o 
   2   0   6      343.74      367.60      5.49 o 
   3   0   6      336.36      341.98      7.01 o 
   4   0   6       11.23       13.34      1.12 o 
   5   0   6       27.22       27.85      1.50 o 
   6   0   6      474.44      495.02      8.62 o 
   7   0   6      216.34      203.61      5.38 o 
   8   0   6      224.41      226.68      6.05 o 
   9   0   6       70.28       67.48      3.39 o 
  10   0   6        0.00        0.27      2.27 o 
  11   0   6        0.10       -1.57      2.08 o 
   0   1   6      556.50      550.12      7.24 o 
   1   1   6      425.69      437.81      6.54 o 
   2   1   6     1147.37     1218.17     11.85 o 
   3   1   6     1895.50     1997.86     22.92 o 
   4   1   6       51.13       47.56      1.23 o 
   5   1   6      479.10      488.51      7.27 o 
   6   1   6      280.80      278.93      4.08 o 
   7   1   6      160.27      162.01      3.27 o 
   8   1   6        9.62        9.79      1.33 o 
   9   1   6        0.67        0.67      1.23 o 
  10   1   6        4.69        1.77      1.37 o 
  11   1   6       23.54       26.26      2.06 o 
   0   2   6     3591.75     3758.65     45.98 o 
   1   2   6      545.19      535.34      5.29 o 
   2   2   6     1840.29     1958.39     19.84 o 
   3   2   6      274.48      246.03      3.78 o 
   4   2   6      309.81      336.50      5.49 o 
   5   2   6      285.77      304.77      4.73 o 
   6   2   6       56.15       53.84      2.07 o 
   7   2   6       71.91       70.84      2.93 o 
   8   2   6      133.54      127.28      2.93 o 
   9   2   6       28.89       27.70      1.69 o 
  10   2   6       17.59       17.49      1.65 o 
   0   3   6       16.09       16.05      0.78 o 
   1   3   6      679.25      686.52      6.36 o 
   2   3   6     1394.18     1508.46     15.46 o 
   3   3   6      171.51      163.17      3.00 o 
   4   3   6      210.04      218.42      3.33 o 
   5   3   6       12.02       13.13      1.09 o 
   6   3   6      449.48      422.63      7.13 o 
   7   3   6       44.63       43.22      3.35 o 
   8   3   6      146.25      148.91      3.82 o 
   9   3   6        5.91        6.60      1.48 o 
  10   3   6        6.37        5.60      1.50 o 
   0   4   6     1460.51     1523.37     19.09 o 
   1   4   6     1577.93     1690.42     26.13 o 
   2   4   6      325.90      368.18      3.89 o 
   3   4   6      237.82      266.14      4.38 o 
   4   4   6      131.68      134.68      2.64 o 
   5   4   6      120.37      124.48      2.12 o 
   6   4   6      242.53      238.76      4.33 o 
   7   4   6      192.82      195.40      5.09 o 
   8   4   6       59.51       55.50      3.24 o 
   9   4   6       81.87       82.12      3.47 o 
  10   4   6        2.49        2.71      1.91 o 
   0   5   6       16.09       15.90      0.86 o 
   1   5   6      178.72      201.52      2.47 o 
   2   5   6        6.79        6.64      0.63 o 
   3   5   6      222.65      240.36      3.81 o 
   4   5   6      129.83      138.53      2.63 o 
   5   5   6        8.26       10.01      0.95 o 
   6   5   6      738.36      723.29     10.27 o 
   7   5   6       61.00       58.03      3.56 o 
   8   5   6        0.96        0.71      1.56 o 
   9   5   6       32.44       37.68      3.86 o 
  10   5   6        2.38        4.40      2.03 o 
   0   6   6       14.25       15.38      0.88 o 
   1   6   6       39.07       42.69      1.23 o 
   2   6   6      364.75      367.27      4.43 o 
   3   6   6      537.25      505.95      5.64 o 
   4   6   6       16.12       16.36      1.36 o 
   5   6   6      158.47      158.68      3.29 o 
   6   6   6       96.36       83.56      3.06 o 
   7   6   6       12.89        8.46      1.77 o 
   8   6   6        4.62        5.54      1.76 o 
   9   6   6        1.05        1.17      1.95 o 
   0   7   6      673.17      666.38      9.77 o 
   1   7   6        0.31        0.41      0.70 o 
   2   7   6       30.97       36.35      1.33 o 
   3   7   6       65.89       67.92      2.02 o 
   4   7   6      330.68      312.60      4.74 o 
   5   7   6       54.55       49.17      1.95 o 
   6   7   6       19.90       19.41      2.46 o 
   7   7   6       28.91       27.51      2.30 o 
   8   7   6       18.49       21.28      2.25 o 
   9   7   6       65.62       68.09      3.48 o 
   0   8   6       46.24       45.31      2.57 o 
   1   8   6      109.08      113.24      2.25 o 
   2   8   6       38.58       40.33      1.64 o 
   3   8   6      182.58      171.45      2.97 o 
   4   8   6       65.93       67.94      2.07 o 
   5   8   6       63.91       60.24      2.21 o 
   6   8   6       13.51       12.53      1.96 o 
   7   8   6       18.92       23.08      2.93 o 
   8   8   6       30.80       39.75      4.48 o 
   0   9   6       38.21       33.13      2.40 o 
   1   9   6       52.47       47.63      1.64 o 
   2   9   6       33.21       32.80      1.90 o 
   3   9   6        5.62        3.53      1.10 o 
   4   9   6       19.16       19.69      1.50 o 
   5   9   6        1.83        1.73      1.32 o 
   6   9   6       72.84       72.40      3.84 o 
   7   9   6       45.14       46.60      3.44 o 
   0  10   6      371.20      365.11      7.41 o 
   1  10   6       60.51       60.34      1.95 o 
   2  10   6       25.64       20.47      1.41 o 
   3  10   6       32.09       30.29      1.63 o 
   4  10   6       21.37       23.06      1.68 o 
   5  10   6       15.76       14.45      1.78 o 
   6  10   6       63.67       55.34      3.14 o 
   0  11   6        0.57       -1.01      2.17 o 
   1  11   6        4.04        4.64      1.48 o 
   2  11   6       13.78       13.98      1.31 o 
   3  11   6        3.86        4.55      1.28 o 
   4  11   6       87.70       94.07      2.94 o 
   5  11   6        0.56        1.57      1.64 o 
   0  12   6       23.10       28.33      4.20 o 
   1  12   6       11.63       12.64      1.60 o 
   2  12   6       32.10       31.17      2.64 o 
   3  12   6       21.71       27.08      1.77 o 
   1   0   7     2880.11     2945.53     36.19 o 
   2   0   7      225.69      268.83      4.30 o 
   3   0   7      999.19     1108.11     20.02 o 
   4   0   7        0.07       -0.25      0.87 o 
   5   0   7       30.91       36.28      1.80 o 
   6   0   7        3.40        3.62      1.19 o 
   7   0   7      153.68      169.15      4.84 o 
   8   0   7      782.24      737.08     14.94 o 
   9   0   7        3.25        2.00      1.89 o 
  10   0   7      102.75       99.66      5.15 o 
  11   0   7       35.83       33.67      6.07 o 
   0   1   7      189.13      228.83      3.44 o 
   1   1   7      595.42      619.36      6.31 o 
   2   1   7      738.31      780.12      7.47 o 
   3   1   7     1139.81     1184.50     21.44 o 
   4   1   7     1113.25     1259.65     16.00 o 
   5   1   7       79.34       85.23      2.07 o 
   6   1   7       16.40       14.76      1.04 o 
   7   1   7      378.17      352.31      5.64 o 
   8   1   7      287.96      273.47      6.45 o 
   9   1   7       16.38       19.91      1.65 o 
  10   1   7       54.78       51.47      2.31 o 
   0   2   7       49.55       48.69      1.30 o 
   1   2   7     1754.42     1841.23     17.74 o 
   2   2   7     1053.70     1088.38     10.74 o 
   3   2   7       64.77       67.06      1.42 o 
   4   2   7      676.17      731.04     10.71 o 
   5   2   7      128.55      148.83      3.63 o 
   6   2   7      103.75       99.99      2.85 o 
   7   2   7        5.13        3.53      0.84 o 
   8   2   7       75.13       71.35      2.31 o 
   9   2   7        4.65        4.46      1.47 o 
  10   2   7       16.75       15.81      1.71 o 
   0   3   7      535.45      543.06      7.28 o 
   1   3   7       80.50       84.94      1.84 o 
   2   3   7     1405.53     1501.65     16.40 o 
   3   3   7      736.86      763.70     10.23 o 
   4   3   7       15.69       15.45      1.10 o 
   5   3   7        0.80        1.18      1.01 o 
   6   3   7       11.06       12.47      1.55 o 
   7   3   7      221.47      210.75      4.56 o 
   8   3   7       57.36       56.19      3.10 o 
   9   3   7       22.46       23.85      1.57 o 
  10   3   7        5.88        3.54      1.41 o 
   0   4   7     1928.56     1996.15     24.84 o 
   1   4   7      267.00      281.09      3.17 o 
   2   4   7      874.06      853.40      8.28 o 
   3   4   7      234.39      265.72      4.03 o 
   4   4   7        6.20        6.73      0.96 o 
   5   4   7     1436.16     1457.60     16.34 o 
   6   4   7      670.83      647.63     11.65 o 
   7   4   7      245.11      237.41      4.95 o 
   8   4   7       29.64       33.09      2.09 o 
   9   4   7       11.10       11.95      2.08 o 
  10   4   7        8.85       10.51      2.17 o 
   0   5   7        1.86        3.65      0.83 o 
   1   5   7     1005.32     1004.53     10.16 o 
   2   5   7      576.62      582.42      5.67 o 
   3   5   7      164.08      151.64      2.42 o 
   4   5   7      592.82      620.17      7.70 o 
   5   5   7      317.75      312.20      4.26 o 
   6   5   7       58.67       57.99      2.14 o 
   7   5   7       68.40       64.38      2.92 o 
   8   5   7        4.81        6.15      1.81 o 
   9   5   7       41.73       42.61      3.14 o 
  10   5   7       17.51       18.75      2.54 o 
   0   6   7      273.95      299.42      4.54 o 
   1   6   7      274.33      280.89      3.69 o 
   2   6   7      307.29      310.45      3.60 o 
   3   6   7       81.65       83.04      1.75 o 
   4   6   7       83.33       88.02      2.38 o 
   5   6   7      165.87      160.15      3.33 o 
   6   6   7       38.50       42.99      1.97 o 
   7   6   7       14.14       14.13      1.96 o 
   8   6   7        2.10        1.82      1.68 o 
   9   6   7       36.37       32.44      2.86 o 
   0   7   7       95.98       90.71      2.55 o 
   1   7   7      207.18      198.01      2.96 o 
   2   7   7      507.38      485.38      7.23 o 
   3   7   7       94.71       85.25      2.39 o 
   4   7   7       45.39       48.22      1.62 o 
   5   7   7       48.49       48.22      1.99 o 
   6   7   7       11.19       11.56      1.89 o 
   7   7   7        7.97       14.10      2.06 o 
   8   7   7       65.32       65.65      3.34 o 
   9   7   7        2.96        5.74      2.15 o 
   0   8   7      299.93      300.88      7.27 o 
   1   8   7       93.47       84.38      2.35 o 
   2   8   7      438.81      419.42      6.12 o 
   3   8   7      111.07      106.22      2.36 o 
   4   8   7      182.78      166.72      3.29 o 
   5   8   7       25.92       26.92      2.05 o 
   6   8   7       29.18       26.49      3.02 o 
   7   8   7        2.71        1.09      2.04 o 
   8   8   7       35.97       45.69      3.48 o 
   0   9   7      290.89      287.71      7.21 o 
   1   9   7       80.93       82.54      1.90 o 
   2   9   7       24.75       22.60      1.39 o 
   3   9   7       22.40       22.87      1.44 o 
   4   9   7       15.76       12.33      1.39 o 
   5   9   7        4.20        5.23      1.42 o 
   6   9   7       37.62       41.38      5.76 o 
   7   9   7       60.94       70.14      6.61 o 
   0  10   7       12.97       14.16      1.85 o 
   1  10   7       44.66       46.66      2.29 o 
   2  10   7       48.84       48.70      1.82 o 
   3  10   7       32.19       31.45      1.67 o 
   4  10   7       29.56       28.12      2.16 o 
   5  10   7       10.95       10.15      1.73 o 
   6  10   7       59.42       52.14      4.09 o 
   0  11   7        6.28        4.45      1.27 o 
   1  11   7       70.51       69.26      3.08 o 
   2  11   7        5.68        8.49      1.31 o 
   3  11   7       17.60       20.97      1.58 o 
   4  11   7       32.51       33.31      2.04 o 
   5  11   7       14.10       12.71      1.98 o 
   0  12   7        2.47        2.71      3.28 o 
   1  12   7        8.77        9.21      1.86 o 
   2  12   7       86.76       96.43      3.67 o 
   0   0   8      709.46      713.14     16.30 o 
   1   0   8     1040.34     1045.77     13.37 o 
   2   0   8      586.52      586.74      8.60 o 
   3   0   8      379.20      418.00      7.05 o 
   4   0   8       91.39       81.62      3.34 o 
   5   0   8        4.76        5.33      1.23 o 
   6   0   8        7.98        8.12      1.86 o 
   7   0   8       14.51       18.06      2.00 o 
   8   0   8       19.57       21.48      2.36 o 
   9   0   8      427.72      414.11      9.77 o 
  10   0   8       20.34       21.86      2.74 o 
   0   1   8      773.32      701.55      8.55 o 
   1   1   8      694.79      721.99      7.34 o 
   2   1   8      569.98      599.82      5.91 o 
   3   1   8       47.75       58.61      1.34 o 
   4   1   8      279.93      307.98      4.28 o 
   5   1   8       93.02       92.34      2.33 o 
   6   1   8       63.88       64.40      2.12 o 
   7   1   8       63.46       62.53      2.61 o 
   8   1   8      100.14       97.47      2.82 o 
   9   1   8       20.29       21.48      1.73 o 
  10   1   8       16.64       16.94      1.79 o 
   0   2   8      762.58      786.18     10.27 o 
   1   2   8       28.87       29.42      0.78 o 
   2   2   8      752.14      786.39      8.00 o 
   3   2   8      111.70      127.58      2.06 o 
   4   2   8      369.93      399.05      5.24 o 
   5   2   8       72.28       81.58      1.89 o 
   6   2   8      313.82      316.05      4.89 o 
   7   2   8      116.91      115.41      3.37 o 
   8   2   8      266.74      257.26      4.74 o 
   9   2   8       63.44       61.11      2.35 o 
  10   2   8       77.84       79.63      2.85 o 
   0   3   8       71.68       95.19      1.98 o 
   1   3   8     1273.19     1344.06     11.14 o 
   2   3   8      308.87      338.13      4.30 o 
   3   3   8      147.06      158.70      2.43 o 
   4   3   8      120.28      107.92      2.45 o 
   5   3   8      454.80      464.88      7.52 o 
   6   3   8      777.43      773.40     12.02 o 
   7   3   8       89.88       84.39      2.90 o 
   8   3   8       25.22       30.69      2.07 o 
   9   3   8       10.46       11.76      1.42 o 
  10   3   8        0.85        2.44      1.54 o 
   0   4   8      333.05      344.23      5.02 o 
   1   4   8      116.48      121.31      1.85 o 
   2   4   8      633.20      617.93      6.24 o 
   3   4   8       40.91       45.29      1.15 o 
   4   4   8      171.68      178.72      3.21 o 
   5   4   8      260.08      243.61      5.41 o 
   6   4   8      242.53      246.46      7.18 o 
   7   4   8       32.93       32.64      1.98 o 
   8   4   8      118.56      109.51      3.43 o 
   9   4   8       14.69       15.63      2.25 o 
  10   4   8        4.28        0.89      1.48 o 
   0   5   8     1006.68     1014.27     13.16 o 
   1   5   8      100.98      109.03      1.87 o 
   2   5   8      610.06      617.37      6.03 o 
   3   5   8      189.56      179.39      2.58 o 
   4   5   8      421.60      426.94      6.13 o 
   5   5   8      229.52      238.16      4.00 o 
   6   5   8      103.37      100.74      3.10 o 
   7   5   8       29.97       27.20      2.27 o 
   8   5   8       63.84       61.11      4.05 o 
   9   5   8       35.41       40.57      2.86 o 
   0   6   8      123.63      118.78      2.38 o 
   1   6   8       24.74       27.62      1.10 o 
   2   6   8       60.79       58.38      1.38 o 
   3   6   8      913.30      933.39      9.77 o 
   4   6   8       25.47       30.07      1.16 o 
   5   6   8       81.98       79.76      3.90 o 
   6   6   8       35.24       35.50      2.14 o 
   7   6   8       13.93       11.52      1.95 o 
   8   6   8        3.97        3.63      1.81 o 
   9   6   8       24.51       25.91      2.71 o 
   0   7   8      218.53      204.72      4.28 o 
   1   7   8      143.09      134.54      2.39 o 
   2   7   8       86.28       89.14      2.09 o 
   3   7   8      168.83      163.18      3.04 o 
   4   7   8      181.55      170.88      3.35 o 
   5   7   8      101.49      104.74      3.12 o 
   6   7   8       51.38       55.36      3.93 o 
   7   7   8        3.40        6.45      1.93 o 
   8   7   8       22.23       25.22      2.52 o 
   0   8   8      122.29      135.05      4.51 o 
   1   8   8      405.88      401.89      5.38 o 
   2   8   8      281.93      284.91      4.65 o 
   3   8   8       98.85       86.81      2.29 o 
   4   8   8       84.84       79.38      2.54 o 
   5   8   8       39.34       39.04      1.63 o 
   6   8   8       24.38       27.74      2.83 o 
   7   8   8        1.30       -0.26      2.18 o 
   8   8   8       38.33       52.10      3.77 o 
   0   9   8      678.02      669.45     13.86 o 
   1   9   8      237.96      235.18      3.61 o 
   2   9   8       11.16       11.19      1.25 o 
   3   9   8        6.85        6.61      1.21 o 
   4   9   8        0.63        0.44      1.18 o 
   5   9   8        6.62        8.21      1.58 o 
   6   9   8       14.01       17.48      1.93 o 
   7   9   8       28.87       26.68      3.21 o 
   0  10   8       19.77       17.98      2.38 o 
   1  10   8       48.75       46.83      2.97 o 
   2  10   8      196.34      201.47      4.31 o 
   3  10   8        1.96        0.90      1.15 o 
   4  10   8       11.16       11.88      1.52 o 
   5  10   8       50.77       58.05      2.73 o 
   6  10   8       31.94       36.51      2.83 o 
   0  11   8        3.46        8.47      2.04 o 
   1  11   8       49.57       54.83      2.52 o 
   2  11   8       20.40       21.64      1.40 o 
   3  11   8        7.47       11.09      1.42 o 
   4  11   8        9.03       12.21      1.68 o 
   0  12   8        2.00        2.69      4.53 o 
   1  12   8       32.28       35.80      2.51 o 
   2  12   8       21.43       21.69      2.35 o 
   1   0   9       47.26       51.45      1.47 o 
   2   0   9        0.90        0.22      1.00 o 
   3   0   9      752.15      915.94     16.05 o 
   4   0   9       48.54       55.27      2.54 o 
   5   0   9        3.84        1.39      2.68 o 
   6   0   9        3.77        1.00      1.74 o 
   7   0   9       54.12       42.74      2.70 o 
   8   0   9       37.15       42.93      2.86 o 
   9   0   9        0.19        4.04      2.12 o 
  10   0   9       40.79       50.76      3.48 o 
   0   1   9        4.77        4.00      0.66 o 
   1   1   9      744.29      805.02      8.20 o 
   2   1   9      273.32      322.07      3.52 o 
   3   1   9      423.02      458.13      5.98 o 
   4   1   9      504.47      562.37      7.12 o 
   5   1   9       37.46       31.70      1.37 o 
   6   1   9       68.65       65.49      3.43 o 
   7   1   9      132.21      126.63      3.07 o 
   8   1   9        5.90        6.58      1.36 o 
   9   1   9       27.10       25.39      1.83 o 
  10   1   9       16.69       14.22      1.82 o 
   0   2   9       70.63       69.03      1.72 o 
   1   2   9       35.16       33.33      0.95 o 
   2   2   9      320.53      365.15      4.25 o 
   3   2   9       90.92       97.42      1.83 o 
   4   2   9      495.64      534.13      6.86 o 
   5   2   9       43.94       35.09      1.36 o 
   6   2   9      348.22      350.21      7.13 o 
   7   2   9      219.08      219.70      5.23 o 
   8   2   9       11.07       11.99      1.48 o 
   9   2   9       12.10       11.74      1.56 o 
  10   2   9       24.60       28.82      2.48 o 
   1   3   9      127.94      125.33      2.01 o 
   2   3   9      233.57      233.42      2.93 o 
   3   3   9      397.23      421.95      5.99 o 
   4   3   9      140.24      132.59      2.89 o 
   5   3   9      248.01      231.88      3.54 o 
   6   3   9       26.03       29.47      1.86 o 
   7   3   9      125.68      127.19      2.96 o 
   8   3   9       95.13      103.62      2.84 o 
   9   3   9       11.85       11.73      1.66 o 
  10   3   9        6.02        6.13      1.75 o 
   0   4   9     1820.32     1917.92     24.06 o 
   1   4   9      170.30      165.28      2.25 o 
   2   4   9       90.06      105.22      1.74 o 
   3   4   9      120.21      125.84      2.06 o 
   4   4   9      662.88      685.24      7.69 o 
   5   4   9       20.20       21.91      1.68 o 
   6   4   9      280.33      288.79      6.22 o 
   7   4   9       73.00       68.62      2.78 o 
   8   4   9       11.38       13.25      2.59 o 
   9   4   9        4.54        3.68      2.36 o 
  10   4   9        0.34        1.18      1.57 o 
   0   5   9        0.00       -0.51      0.70 o 
   1   5   9      404.41      413.37      4.76 o 
   2   5   9      488.14      519.86      5.26 o 
   3   5   9       47.88       46.03      1.29 o 
   4   5   9      147.27      135.37      2.64 o 
   5   5   9      138.39      117.30      3.31 o 
   6   5   9       67.06       65.85      2.62 o 
   7   5   9       27.64       27.43      3.96 o 
   8   5   9        9.14       11.74      2.11 o 
   9   5   9        4.21        2.95      2.02 o 
   0   6   9      210.86      211.74      3.58 o 
   1   6   9       35.30       37.23      1.39 o 
   2   6   9      384.75      370.70      4.50 o 
   3   6   9      148.04      155.69      2.56 o 
   4   6   9      427.92      425.62      5.62 o 
   5   6   9        3.45        2.44      1.81 o 
   6   6   9       16.06       15.89      2.41 o 
   7   6   9       30.11       27.87      2.43 o 
   8   6   9       25.17       25.77      2.52 o 
   9   6   9        3.08        1.56      2.15 o 
   0   7   9        5.08        6.55      1.27 o 
   1   7   9      203.81      198.34      3.07 o 
   2   7   9      341.54      322.73      4.33 o 
   3   7   9       42.79       46.37      1.67 o 
   4   7   9      141.49      134.94      2.68 o 
   5   7   9      104.65      110.81      2.74 o 
   6   7   9       98.29       93.27      4.31 o 
   7   7   9        0.28        0.49      1.75 o 
   8   7   9       32.90       38.96      2.96 o 
   0   8   9       17.91       17.65      2.18 o 
   1   8   9      264.59      260.90      3.95 o 
   2   8   9      239.10      221.98      3.97 o 
   3   8   9       93.57       86.92      2.36 o 
   4   8   9       51.13       51.06      2.03 o 
   5   8   9       15.43       18.39      1.57 o 
   6   8   9       50.72       55.36      3.58 o 
   7   8   9        1.18        3.81      3.36 o 
   0   9   9      184.49      186.43      6.51 o 
   1   9   9       80.20       87.44      2.05 o 
   2   9   9        2.52        3.77      1.15 o 
   3   9   9        2.72        1.46      1.20 o 
   4   9   9       26.51       29.46      1.92 o 
   5   9   9        7.12        9.85      1.68 o 
   6   9   9       14.83       14.37      3.67 o 
   7   9   9        0.76       -2.45      1.63 o 
   0  10   9       13.07       16.97      2.32 o 
   1  10   9      132.98      131.76      4.36 o 
   2  10   9       18.46       19.83      1.41 o 
   3  10   9        7.62        4.56      1.23 o 
   4  10   9       25.52       25.19      1.82 o 
   5  10   9       50.00       52.74      2.68 o 
   0  11   9       22.91       20.62      2.34 o 
   1  11   9       45.46       41.89      2.38 o 
   2  11   9        3.13        4.70      1.10 o 
   3  11   9       10.39        6.89      1.36 o 
   4  11   9       48.77       52.66      2.75 o 
   0  12   9        8.91        3.59      3.63 o 
   0   0  10     4909.35     5058.72     76.01 o 
   1   0  10      127.27      133.78      2.55 o 
   2   0  10       99.56      108.34      4.40 o 
   3   0  10      372.42      415.11      9.48 o 
   4   0  10       83.83       85.84      3.10 o 
   5   0  10        9.14       10.89      1.95 o 
   6   0  10       17.87       20.37      2.43 o 
   7   0  10        5.07        5.74      1.95 o 
   8   0  10       84.82       75.90      4.48 o 
   9   0  10        0.07        5.29      3.24 o 
  10   0  10        8.05        8.33      2.46 o 
   0   1  10       20.95       22.69      1.02 o 
   1   1  10      128.55      139.63      1.96 o 
   2   1  10     2394.25     2616.42     24.02 o 
   3   1  10       36.27       37.03      1.19 o 
   4   1  10      120.18      128.36      2.69 o 
   5   1  10       71.60       80.93      2.48 o 
   6   1  10      117.05      122.54      3.56 o 
   7   1  10      101.90       98.27      2.86 o 
   8   1  10       48.39       49.81      2.17 o 
   9   1  10       41.10       36.31      2.08 o 
  10   1  10       11.75       14.42      2.11 o 
   0   2  10      464.67      543.37      7.53 o 
   1   2  10      127.39      132.14      1.90 o 
   2   2  10       80.26       97.63      1.73 o 
   3   2  10      107.32      117.55      1.90 o 
   4   2  10      236.76      244.79      4.07 o 
   5   2  10       64.39       62.67      1.72 o 
   6   2  10      163.30      172.45      4.29 o 
   7   2  10       32.18       27.50      1.71 o 
   8   2  10        4.21        3.51      1.35 o 
   9   2  10       32.36       32.72      1.98 o 
  10   2  10        6.71        6.52      1.67 o 
   0   3  10       98.59       96.83      2.20 o 
   1   3  10      770.94      833.06      7.50 o 
   2   3  10       63.88       68.78      1.52 o 
   3   3  10       51.68       54.02      1.41 o 
   4   3  10       42.53       51.48      1.90 o 
   5   3  10      292.39      299.99      4.46 o 
   6   3  10      181.86      171.05      4.15 o 
   7   3  10        7.26        7.62      1.27 o 
   8   3  10       50.54       53.99      2.22 o 
   9   3  10       12.61       12.42      1.61 o 
  10   3  10       21.54       23.36      2.20 o 
   0   4  10      279.15      281.56      4.46 o 
   1   4  10      137.88      157.42      2.07 o 
   2   4  10      134.67      122.50      2.09 o 
   3   4  10       11.30       11.68      0.80 o 
   4   4  10      293.94      288.55      4.65 o 
   5   4  10       29.29       34.48      3.10 o 
   6   4  10      425.46      419.69      6.94 o 
   7   4  10       61.49       58.89      2.60 o 
   8   4  10       43.18       42.22      2.19 o 
   9   4  10       29.58       32.01      2.09 o 
   0   5  10       48.98       52.01      1.65 o 
   1   5  10      269.21      285.94      3.64 o 
   2   5  10       34.53       37.46      1.17 o 
   3   5  10      516.75      513.81      6.24 o 
   4   5  10      337.89      339.04      4.46 o 
   5   5  10      199.82      196.83      3.34 o 
   6   5  10       45.44       50.28      3.37 o 
   7   5  10       90.86       90.31      4.01 o 
   8   5  10       55.43       50.14      3.04 o 
   9   5  10        2.03        2.47      2.05 o 
   0   6  10      423.23      420.37      6.20 o 
   1   6  10       22.37       23.49      1.14 o 
   2   6  10       36.37       39.19      1.42 o 
   3   6  10       30.78       35.39      1.33 o 
   4   6  10       36.17       32.40      1.57 o 
   5   6  10       10.57       11.15      1.29 o 
   6   6  10       26.32       25.21      2.01 o 
   7   6  10        2.84        7.19      1.95 o 
   8   6  10        3.12        3.90      2.06 o 
   9   6  10       55.50       60.43      5.28 o 
   0   7  10       13.92       11.80      1.07 o 
   1   7  10       71.91       73.45      1.89 o 
   2   7  10       79.80       74.30      1.90 o 
   3   7  10      146.58      149.23      2.97 o 
   4   7  10        9.05       10.49      1.24 o 
   5   7  10       33.35       29.55      1.85 o 
   6   7  10       26.78       24.73      1.75 o 
   7   7  10        4.33        3.86      1.98 o 
   8   7  10       26.51       25.03      3.46 o 
   0   8  10      183.07      188.58      5.63 o 
   1   8  10      283.00      263.82      4.01 o 
   2   8  10        2.58        2.01      0.92 o 
   3   8  10       62.80       62.06      2.02 o 
   4   8  10       21.61       23.14      1.73 o 
   5   8  10        4.45        2.99      1.41 o 
   6   8  10       18.20       16.22      2.07 o 
   7   8  10       53.09       51.20      3.78 o 
   0   9  10       99.31      104.38      4.31 o 
   1   9  10       21.48       21.63      1.33 o 
   2   9  10       37.38       36.02      1.72 o 
   3   9  10       63.58       65.80      2.31 o 
   4   9  10       25.83       29.25      1.99 o 
   5   9  10       67.46       68.20      2.89 o 
   6   9  10       52.56       60.54      3.43 o 
   0  10  10       20.89       20.33      2.53 o 
   1  10  10        3.96        3.59      1.45 o 
   2  10  10       13.48       14.54      1.56 o 
   3  10  10        5.28        3.86      1.24 o 
   4  10  10       14.38       14.85      1.79 o 
   5  10  10        0.23        0.78      1.72 o 
   0  11  10        1.19        4.43      2.65 o 
   1  11  10        8.01        7.87      2.00 o 
   2  11  10       30.17       27.23      1.65 o 
   3  11  10        1.55        0.93      1.28 o 
   1   0  11       82.86       77.98      1.96 o 
   2   0  11      226.67      240.16      4.36 o 
   3   0  11       16.96       25.10      1.30 o 
   4   0  11       11.13       17.57      1.79 o 
   5   0  11        2.36        2.10      1.77 o 
   6   0  11       10.12       11.87      3.02 o 
   7   0  11      419.98      381.72     10.85 o 
   8   0  11       61.33       59.19      3.42 o 
   9   0  11        4.90        5.73      2.20 o 
  10   0  11       15.61       18.50      2.81 o 
   0   1  11      798.90      788.27      9.19 o 
   1   1  11      267.81      291.22      3.38 o 
   2   1  11      242.08      267.20      3.87 o 
   3   1  11       54.89       59.89      2.20 o 
   4   1  11      759.03      691.64      8.78 o 
   5   1  11        5.43        2.68      1.20 o 
   6   1  11       96.11       91.84      3.22 o 
   7   1  11       52.41       56.95      2.62 o 
   8   1  11       65.96       60.49      2.43 o 
   9   1  11       39.02       36.22      2.65 o 
  10   1  11       26.71       27.03      2.16 o 
   0   2  11        4.64        5.48      0.84 o 
   1   2  11      350.96      370.17      3.93 o 
   2   2  11      222.23      221.56      2.58 o 
   3   2  11       78.26       82.99      1.87 o 
   4   2  11       34.59       35.87      1.40 o 
   5   2  11       89.73       84.50      2.72 o 
   6   2  11      348.16      343.78      6.92 o 
   7   2  11        7.95        8.11      1.65 o 
   8   2  11        6.05        6.97      1.53 o 
   9   2  11        8.53        9.97      1.66 o 
  10   2  11        9.42       12.42      2.00 o 
   0   3  11      203.40      206.16      3.59 o 
   1   3  11      250.98      261.50      2.88 o 
   2   3  11       50.79       55.07      1.30 o 
   3   3  11      292.13      284.55      3.79 o 
   4   3  11      115.48      121.34      3.21 o 
   5   3  11       94.61       96.05      2.80 o 
   6   3  11      204.62      212.82      8.70 o 
   7   3  11       65.56       61.82      2.48 o 
   8   3  11      103.13      109.04      3.13 o 
   9   3  11       39.21       35.24      2.57 o 
   0   4  11      501.16      521.82      7.44 o 
   1   4  11      185.81      169.23      2.10 o 
   2   4  11      113.08      110.73      1.93 o 
   3   4  11      131.73      131.54      2.29 o 
   4   4  11       53.03       50.55      1.80 o 
   5   4  11      568.98      554.19      8.16 o 
   6   4  11       99.06      107.25      2.93 o 
   7   4  11      123.88      111.46      3.00 o 
   8   4  11       17.48       18.90      1.80 o 
   9   4  11       40.35       41.04      2.72 o 
   0   5  11       67.44       54.46      2.17 o 
   1   5  11       53.59       49.35      1.41 o 
   2   5  11      498.91      495.76      5.72 o 
   3   5  11       69.42       74.26      1.86 o 
   4   5  11       76.39       75.19      2.08 o 
   5   5  11       60.25       54.90      2.04 o 
   6   5  11        8.89        9.65      1.42 o 
   7   5  11       45.22       43.66      2.22 o 
   8   5  11       47.52       54.99      3.18 o 
   9   5  11       16.12       21.40      2.03 o 
   0   6  11       17.98       16.36      1.11 o 
   1   6  11      271.53      259.25      3.72 o 
   2   6  11      402.17      384.45      5.01 o 
   3   6  11      145.73      137.64      2.49 o 
   4   6  11      257.27      245.22      4.25 o 
   5   6  11      109.71      108.92      3.01 o 
   6   6  11        1.70       -0.13      1.20 o 
   7   6  11       62.79       63.52      3.39 o 
   8   6  11       36.09       38.06      3.00 o 
   0   7  11        5.84        7.16      1.01 o 
   1   7  11       96.31       91.22      2.17 o 
   2   7  11      384.34      358.47      4.82 o 
   3   7  11       34.54       35.22      1.62 o 
   4   7  11      117.16      121.77      2.87 o 
   5   7  11       73.65       70.96      2.74 o 
   6   7  11        3.10        2.86      1.63 o 
   7   7  11       13.06       14.86      2.83 o 
   8   7  11        3.98        6.40      2.31 o 
   0   8  11       69.08       67.68      4.84 o 
   1   8  11        1.16       -0.03      1.06 o 
   2   8  11      116.45      119.34      2.57 o 
   3   8  11       20.68       18.39      1.50 o 
   4   8  11       10.87        9.77      1.65 o 
   5   8  11        8.45       11.28      1.93 o 
   6   8  11        4.45        6.71      1.91 o 
   7   8  11        2.81        3.57      1.85 o 
   0   9  11      229.69      219.98      6.79 o 
   1   9  11       23.31       22.75      1.30 o 
   2   9  11        4.35        2.21      1.17 o 
   3   9  11        0.37        1.25      1.52 o 
   4   9  11        7.75        7.27      1.85 o 
   5   9  11        2.42        3.92      1.65 o 
   6   9  11       52.91       55.11      3.90 o 
   0  10  11        2.69       -1.82      1.89 o 
   1  10  11       12.74       10.96      1.51 o 
   2  10  11        6.18        5.30      1.35 o 
   3  10  11        0.90        0.73      1.26 o 
   4  10  11        2.95        2.45      1.73 o 
   5  10  11        2.57        2.54      1.84 o 
   0  11  11        1.22        0.04      1.96 o 
   1  11  11       23.19       26.78      2.44 o 
   2  11  11        0.62        1.48      1.20 o 
   3  11  11        5.09        1.69      1.31 o 
   0   0  12        6.77       10.16      1.24 o 
   1   0  12      586.96      520.55      7.43 o 
   2   0  12      306.73      311.49      5.42 o 
   3   0  12      308.13      325.77      5.56 o 
   4   0  12       17.08       23.53      3.86 o 
   5   0  12       29.43       28.15      2.77 o 
   6   0  12        2.76        7.23      2.17 o 
   7   0  12      104.15      109.46      5.38 o 
   8   0  12      149.10      141.78      5.95 o 
   9   0  12       94.40       88.65      4.38 o 
  10   0  12        0.33       -1.75      2.28 o 
   0   1  12       10.01       10.88      0.95 o 
   1   1  12      142.30      132.62      1.98 o 
   2   1  12      146.55      130.97      2.29 o 
   3   1  12      371.01      379.04      5.06 o 
   4   1  12      131.01      134.70      3.57 o 
   5   1  12       69.32       76.87      2.95 o 
   6   1  12       96.68       91.58      3.28 o 
   7   1  12       36.86       34.27      2.29 o 
   8   1  12        4.73        3.94      1.48 o 
   9   1  12        8.91       10.09      1.77 o 
   0   2  12      100.14       87.80      2.22 o 
   1   2  12      178.36      169.33      2.46 o 
   2   2  12      291.88      293.44      3.29 o 
   3   2  12       21.99       24.42      1.11 o 
   4   2  12      107.78       86.60      2.41 o 
   5   2  12      285.88      276.55      4.71 o 
   6   2  12       27.18       30.23      2.09 o 
   7   2  12       11.67       12.20      1.85 o 
   8   2  12       11.19       12.99      1.72 o 
   9   2  12        9.30        9.37      1.71 o 
   0   3  12       15.25       16.89      1.31 o 
   1   3  12       92.40       92.42      1.74 o 
   2   3  12      248.75      230.98      2.94 o 
   3   3  12      123.33      116.74      2.54 o 
   4   3  12      331.64      326.97      5.40 o 
   5   3  12      243.13      257.02      4.59 o 
   6   3  12      115.53      112.37      3.58 o 
   7   3  12       32.34       31.95      3.39 o 
   8   3  12       51.43       53.20      2.53 o 
   9   3  12       14.58       17.59      1.87 o 
   0   4  12       44.45       45.83      1.68 o 
   1   4  12      245.93      232.37      2.70 o 
   2   4  12       48.97       46.22      1.22 o 
   3   4  12       41.20       32.38      1.40 o 
   4   4  12      116.32      113.70      2.91 o 
   5   4  12       77.05       89.54      3.22 o 
   6   4  12        7.20        6.99      1.34 o 
   7   4  12       12.65       13.57      1.65 o 
   8   4  12       74.56       71.71      2.95 o 
   9   4  12        5.31        9.97      1.94 o 
   0   5  12       28.81       31.16      1.44 o 
   1   5  12      131.63      132.52      2.33 o 
   2   5  12      157.04      144.79      2.50 o 
   3   5  12      397.03      397.21      5.48 o 
   4   5  12      140.26      142.34      3.69 o 
   5   5  12       52.58       56.42      2.17 o 
   6   5  12      184.39      193.63      4.34 o 
   7   5  12        5.34        5.47      1.56 o 
   8   5  12       22.09       26.12      2.12 o 
   0   6  12       18.38       15.68      1.08 o 
   1   6  12      112.57       99.92      2.17 o 
   2   6  12       13.96       15.15      1.22 o 
   3   6  12       23.86       27.15      1.55 o 
   4   6  12       38.27       45.19      2.01 o 
   5   6  12       15.80       18.04      1.96 o 
   6   6  12        6.97       10.85      2.30 o 
   7   6  12       58.17       57.77      3.13 o 
   8   6  12       15.26       19.90      2.01 o 
   0   7  12      421.90      389.00      9.11 o 
   1   7  12       26.15       24.95      1.33 o 
   2   7  12       14.47       13.08      1.15 o 
   3   7  12       10.41       10.83      1.48 o 
   4   7  12       64.11       65.31      3.55 o 
   5   7  12       25.52       24.35      1.97 o 
   6   7  12       25.69       22.92      2.22 o 
   7   7  12       20.71       27.38      3.19 o 
   0   8  12       47.62       40.50      2.93 o 
   1   8  12      108.90      107.12      2.40 o 
   2   8  12      121.77      123.57      2.68 o 
   3   8  12       83.65       80.87      2.52 o 
   4   8  12       22.50       20.93      3.24 o 
   5   8  12       20.58       21.81      2.01 o 
   6   8  12      109.09      109.78      4.10 o 
   7   8  12        7.84       11.06      2.14 o 
   0   9  12      130.53      139.20      5.10 o 
   1   9  12        0.48       -0.13      0.96 o 
   2   9  12       13.78       13.71      1.41 o 
   3   9  12       14.09       13.04      1.47 o 
   4   9  12       17.82       18.92      2.17 o 
   5   9  12        0.78       -0.15      1.67 o 
   6   9  12       18.09       21.15      2.83 o 
   0  10  12       27.39       23.45      2.72 o 
   1  10  12        9.95       10.66      1.59 o 
   2  10  12       23.74       19.48      1.50 o 
   3  10  12        4.27        1.10      1.63 o 
   4  10  12       15.13       11.86      2.27 o 
   0  11  12        1.09        1.38      2.14 o 
   1  11  12        7.63        5.14      2.03 o 
   2  11  12       15.16       16.30      2.72 o 
   1   0  13      749.05      734.06     10.10 o 
   2   0  13      137.33      132.19      4.67 o 
   3   0  13      197.07      192.49      3.94 o 
   4   0  13        0.02        2.77      2.06 o 
   5   0  13        4.76        5.58      2.20 o 
   6   0  13       45.21       39.05      3.33 o 
   7   0  13        0.02       -1.89      2.16 o 
   8   0  13        3.95        8.26      2.36 o 
   9   0  13        1.59        3.39      2.35 o 
   0   1  13       17.34       19.18      1.35 o 
   1   1  13       21.60       20.77      0.86 o 
   2   1  13       23.65       29.76      1.10 o 
   3   1  13       45.13       44.58      1.45 o 
   4   1  13      284.06      300.21      5.01 o 
   5   1  13       17.69       14.94      2.07 o 
   6   1  13       16.15       15.61      1.86 o 
   7   1  13       95.30       90.04      3.51 o 
   8   1  13       14.83       14.41      1.80 o 
   9   1  13        6.38        4.96      1.67 o 
   0   2  13      171.49      176.68      3.17 o 
   1   2  13       49.88       47.82      1.27 o 
   2   2  13      111.60      112.54      1.74 o 
   3   2  13       85.11       86.54      2.02 o 
   4   2  13      144.74      137.90      3.11 o 
   5   2  13      174.98      173.94      3.82 o 
   6   2  13       35.97       38.69      2.38 o 
   7   2  13       43.91       41.88      2.57 o 
   8   2  13       46.13       50.56      2.71 o 
   9   2  13        5.81        8.66      1.78 o 
   0   3  13      151.71      147.71      3.16 o 
   1   3  13      142.41      141.52      2.09 o 
   2   3  13      347.11      347.00      3.99 o 
   3   3  13       35.32       40.07      1.85 o 
   4   3  13       55.93       53.48      2.04 o 
   5   3  13       92.24       94.79      2.68 o 
   6   3  13       33.52       32.84      2.24 o 
   7   3  13       34.33       41.73      3.05 o 
   8   3  13       40.22       46.53      2.36 o 
   9   3  13       21.51       21.97      2.05 o 
   0   4  13       73.10       68.81      1.98 o 
   1   4  13      453.51      433.67      4.42 o 
   2   4  13      111.29      110.62      2.17 o 
   3   4  13      178.39      164.34      3.27 o 
   4   4  13       73.12       75.43      2.47 o 
   5   4  13      127.19      123.71      3.13 o 
   6   4  13       50.89       49.98      2.23 o 
   7   4  13       10.30        8.88      1.85 o 
   8   4  13        8.27        8.09      1.82 o 
   9   4  13        6.24        5.49      1.90 o 
   0   5  13      205.05      208.72      3.60 o 
   1   5  13       13.19       12.18      1.00 o 
   2   5  13      270.83      255.50      4.10 o 
   3   5  13       64.52       66.76      1.97 o 
   4   5  13      110.20      102.73      2.95 o 
   5   5  13        2.07        3.26      1.32 o 
   6   5  13        1.86        1.10      1.35 o 
   7   5  13       12.56       16.14      2.04 o 
   8   5  13       24.74       24.17      2.22 o 
   0   6  13      126.12      108.35      2.70 o 
   1   6  13       91.06       92.25      2.14 o 
   2   6  13      167.12      141.66      2.70 o 
   3   6  13       58.77       57.15      1.99 o 
   4   6  13       28.71       26.80      1.97 o 
   5   6  13       49.77       47.86      2.69 o 
   6   6  13        7.57        7.20      1.85 o 
   7   6  13       24.64       23.54      2.38 o 
   8   6  13        6.46        5.90      1.86 o 
   0   7  13       24.77       27.69      2.56 o 
   1   7  13       31.38       30.16      1.58 o 
   2   7  13       30.65       35.13      1.50 o 
   3   7  13       81.00       82.19      2.77 o 
   4   7  13       43.11       48.98      2.45 o 
   5   7  13       33.05       35.79      3.58 o 
   6   7  13       14.33       13.11      2.29 o 
   7   7  13       19.15       23.24      2.51 o 
   0   8  13        3.04        2.39      1.89 o 
   1   8  13       28.05       31.62      1.46 o 
   2   8  13       92.57       93.50      2.42 o 
   3   8  13       18.81       26.73      1.88 o 
   4   8  13       89.39       96.16      3.72 o 
   5   8  13       56.54       60.73      2.86 o 
   6   8  13       23.18       30.78      2.31 o 
   0   9  13        1.17        0.71      1.99 o 
   1   9  13       55.71       61.45      2.49 o 
   2   9  13        3.80        5.63      1.04 o 
   3   9  13        5.59        4.04      1.78 o 
   4   9  13        4.82        4.18      1.87 o 
   5   9  13       10.12       11.12      2.01 o 
   0  10  13        0.36        0.82      2.10 o 
   1  10  13        0.06       -0.66      1.39 o 
   2  10  13       17.81       18.37      1.50 o 
   3  10  13       11.61       12.54      2.21 o 
   4  10  13        4.69        5.30      1.94 o 
   0   0  14       27.93       34.54      1.99 o 
   1   0  14       59.85       56.18      1.92 o 
   2   0  14      256.49      256.06      4.91 o 
   3   0  14        8.78       10.25      1.26 o 
   4   0  14      191.05      187.72      5.51 o 
   5   0  14      136.16      124.33      5.44 o 
   6   0  14      217.51      227.35      7.89 o 
   7   0  14       60.84       60.83      4.30 o 
   8   0  14       12.27        9.21      2.96 o 
   9   0  14        4.85        3.04      2.48 o 
   0   1  14      215.31      196.99      3.49 o 
   1   1  14      142.32      160.30      2.23 o 
   2   1  14       20.61       23.18      1.03 o 
   3   1  14        1.34        0.80      0.71 o 
   4   1  14      174.66      178.12      3.61 o 
   5   1  14       55.53       53.31      2.64 o 
   6   1  14        0.89       -2.28      1.52 o 
   7   1  14       55.50       61.46      3.01 o 
   8   1  14        1.36       -0.09      1.78 o 
   9   1  14        1.10       -0.95      1.62 o 
   0   2  14       28.86       26.50      1.39 o 
   1   2  14       48.70       50.72      1.28 o 
   2   2  14       21.26       20.19      1.09 o 
   3   2  14       11.39       12.87      1.19 o 
   4   2  14      142.55      119.74      2.96 o 
   5   2  14       13.45       11.63      1.65 o 
   6   2  14       29.56       27.27      2.98 o 
   7   2  14       66.96       62.03      3.04 o 
   8   2  14        4.73        4.15      1.77 o 
   9   2  14       63.70       60.37      2.84 o 
   0   3  14       38.60       40.63      1.78 o 
   1   3  14       54.19       55.29      1.35 o 
   2   3  14      277.30      259.47      3.62 o 
   3   3  14      143.28      132.75      2.95 o 
   4   3  14      161.65      173.68      3.73 o 
   5   3  14       50.18       47.71      2.04 o 
   6   3  14        5.23        3.91      1.72 o 
   7   3  14       63.59       54.82      4.04 o 
   8   3  14        0.26        2.69      1.61 o 
   9   3  14       33.10       38.90      2.69 o 
   0   4  14      123.56      103.29      2.47 o 
   1   4  14      135.47      127.86      2.15 o 
   2   4  14      120.15      129.62      2.44 o 
   3   4  14      457.36      428.59      6.32 o 
   4   4  14       13.08       12.55      1.71 o 
   5   4  14      237.66      233.25      4.58 o 
   6   4  14       62.19       61.04      2.49 o 
   7   4  14       35.58       38.70      3.05 o 
   8   4  14        8.83        9.23      1.97 o 
   0   5  14       82.87       83.73      2.21 o 
   1   5  14      114.45      114.77      2.40 o 
   2   5  14       32.13       30.99      1.54 o 
   3   5  14       46.74       42.31      1.69 o 
   4   5  14       94.37       90.60      2.87 o 
   5   5  14      158.24      165.96      3.87 o 
   6   5  14       26.06       31.37      2.08 o 
   7   5  14       19.12       24.88      4.02 o 
   8   5  14       31.04       31.46      3.14 o 
   0   6  14        3.38        2.36      1.02 o 
   1   6  14       26.89       28.36      1.38 o 
   2   6  14        1.00        0.34      0.95 o 
   3   6  14       13.49       11.95      1.33 o 
   4   6  14        2.58        1.98      1.35 o 
   5   6  14        1.43        0.54      2.53 o 
   6   6  14        6.40        3.87      2.16 o 
   7   6  14       27.34       33.06      2.73 o 
   0   7  14      145.83      136.02      5.89 o 
   1   7  14       88.89       79.91      2.16 o 
   2   7  14      118.06      107.31      2.61 o 
   3   7  14       24.67       25.96      1.89 o 
   4   7  14       18.68       22.45      2.55 o 
   5   7  14        3.68        4.61      1.53 o 
   6   7  14       34.23       31.60      2.99 o 
   7   7  14       20.46       21.49      3.06 o 
   0   8  14       43.76       35.55      2.97 o 
   1   8  14       22.55       23.34      1.34 o 
   2   8  14      110.12      107.03      2.61 o 
   3   8  14       65.89       68.22      2.90 o 
   4   8  14       16.97       21.68      2.27 o 
   5   8  14        9.88        8.61      1.91 o 
   6   8  14       30.25       29.46      2.40 o 
   0   9  14        4.47        2.41      2.19 o 
   1   9  14       33.87       38.67      2.20 o 
   2   9  14       15.14       17.78      1.40 o 
   3   9  14       20.36       18.30      1.98 o 
   4   9  14       46.34       48.11      3.21 o 
   5   9  14       23.49       26.50      2.66 o 
   0  10  14        3.17        1.93      2.29 o 
   1  10  14        2.03       -0.69      1.53 o 
   2  10  14       12.50       13.95      1.45 o 
   3  10  14       46.26       51.64      2.46 o 
   1   0  15     1254.98     1195.91     15.90 o 
   2   0  15        0.06       -1.46      1.48 o 
   3   0  15      223.06      206.08      4.33 o 
   4   0  15      351.40      361.90     10.53 o 
   5   0  15      118.95      112.02      5.42 o 
   6   0  15       54.84       61.17      8.85 o 
   7   0  15        1.90       -0.52      2.41 o 
   8   0  15       23.97       31.08      3.70 o 
   9   0  15       30.67       23.90      3.90 o 
   0   1  15      672.91      686.74      8.48 o 
   1   1  15      223.72      218.87      2.93 o 
   2   1  15       86.91       89.11      1.98 o 
   3   1  15       15.62       15.24      0.99 o 
   4   1  15      107.34       94.88      3.38 o 
   5   1  15       27.93       23.25      2.26 o 
   6   1  15       12.37       11.84      2.01 o 
   7   1  15       94.93      101.68      3.90 o 
   8   1  15       11.04       10.45      2.24 o 
   9   1  15        2.92        1.16      2.11 o 
   0   2  15       26.39       25.48      1.44 o 
   1   2  15      147.04      157.82      2.40 o 
   2   2  15      180.90      193.56      2.95 o 
   3   2  15      205.65      186.83      3.58 o 
   4   2  15        8.81        6.60      1.28 o 
   5   2  15       10.27       14.24      1.49 o 
   6   2  15       16.46       16.34      2.07 o 
   7   2  15        4.56        5.19      1.91 o 
   8   2  15       26.80       28.62      2.58 o 
   0   3  15       10.11       10.64      1.32 o 
   1   3  15       42.71       44.26      1.27 o 
   2   3  15       18.32       21.80      1.36 o 
   3   3  15       91.71      100.11      3.03 o 
   4   3  15       32.98       36.80      1.89 o 
   5   3  15      128.59      117.46      3.38 o 
   6   3  15       41.55       46.55      2.76 o 
   7   3  15       27.07       28.30      2.97 o 
   8   3  15       10.67        9.63      2.01 o 
   0   4  15      212.21      206.48      3.72 o 
   1   4  15      226.71      213.15      2.83 o 
   2   4  15       43.36       36.73      1.64 o 
   3   4  15      165.24      147.15      3.52 o 
   4   4  15      106.24      114.35      3.93 o 
   5   4  15       21.56       18.34      1.81 o 
   6   4  15        1.83        3.65      1.70 o 
   7   4  15       12.85        9.32      2.10 o 
   8   4  15        3.43        3.77      1.95 o 
   0   5  15        0.85        0.45      0.97 o 
   1   5  15       83.39       73.92      2.00 o 
   2   5  15      142.26      129.39      2.95 o 
   3   5  15       13.31       13.60      1.42 o 
   4   5  15        9.81       12.10      1.80 o 
   5   5  15       16.93       20.23      1.78 o 
   6   5  15       27.45       31.11      2.13 o 
   7   5  15       22.40       23.99      2.47 o 
   0   6  15       33.27       31.35      1.58 o 
   1   6  15        0.22        0.08      0.94 o 
   2   6  15      133.98      121.50      2.78 o 
   3   6  15       42.79       42.22      2.03 o 
   4   6  15       86.61       88.78      2.95 o 
   5   6  15       60.09       59.43      3.17 o 
   6   6  15       11.12       12.31      4.06 o 
   7   6  15       12.80       12.09      2.08 o 
   0   7  15       19.25       22.41      2.61 o 
   1   7  15        8.42        9.55      1.17 o 
   2   7  15       86.53       81.63      2.33 o 
   3   7  15       48.77       46.84      2.13 o 
   4   7  15       30.39       34.52      3.16 o 
   5   7  15        8.75       12.69      1.74 o 
   6   7  15       36.71       42.50      3.35 o 
   0   8  15        9.23        5.30      3.57 o 
   1   8  15       22.14       24.30      1.39 o 
   2   8  15       17.33       18.79      1.62 o 
   3   8  15       81.69       93.05      4.26 o 
   4   8  15        6.97        6.86      2.03 o 
   5   8  15        2.75        0.95      2.03 o 
   0   9  15        0.03       -0.53      2.15 o 
   1   9  15       31.21       35.55      2.24 o 
   2   9  15      102.12      103.89      2.61 o 
   3   9  15        9.47        9.73      1.82 o 
   4   9  15       17.08       17.88      2.46 o 
   0  10  15       17.84       19.01      2.92 o 
   1  10  15       23.63       23.45      2.11 o 
   0   0  16      243.39      226.12      7.28 o 
   1   0  16      896.22      843.98     11.88 o 
   2   0  16       52.11       46.88      2.16 o 
   3   0  16        5.85        3.85      1.25 o 
   4   0  16       24.93       23.35      3.08 o 
   5   0  16        0.68        0.74      2.36 o 
   6   0  16        0.72       -1.07      2.36 o 
   7   0  16        5.80        3.96      2.75 o 
   8   0  16       15.36        9.64      3.22 o 
   0   1  16        3.43        3.39      1.50 o 
   1   1  16       47.23       39.91      1.39 o 
   2   1  16      259.47      258.60      3.68 o 
   3   1  16      410.20      397.23      4.93 o 
   4   1  16       17.98       16.13      1.45 o 
   5   1  16      105.87      104.32      3.86 o 
   6   1  16       23.35       21.56      2.85 o 
   7   1  16        9.62       10.51      2.09 o 
   8   1  16       32.08       31.76      2.77 o 
   0   2  16       36.35       35.96      1.83 o 
   1   2  16       99.03       96.39      2.10 o 
   2   2  16      100.95       99.76      2.23 o 
   3   2  16      178.32      173.36      3.51 o 
   4   2  16       12.89       12.49      1.45 o 
   5   2  16       41.43       42.80      2.08 o 
   6   2  16       17.29       17.25      2.20 o 
   7   2  16       11.43        7.87      2.11 o 
   8   2  16        1.66       -1.09      1.99 o 
   0   3  16       78.35       71.16      2.40 o 
   1   3  16       54.34       50.35      1.51 o 
   2   3  16       98.74       88.18      2.86 o 
   3   3  16      497.74      475.32      7.82 o 
   4   3  16      145.99      146.20      4.22 o 
   5   3  16       32.02       28.05      1.97 o 
   6   3  16       23.89       24.02      2.55 o 
   7   3  16       22.45       26.07      2.56 o 
   8   3  16       14.25       15.23      2.48 o 
   0   4  16      112.05      114.40      3.73 o 
   1   4  16       95.80       89.07      2.01 o 
   2   4  16      108.71      101.19      2.99 o 
   3   4  16        7.62       11.25      1.74 o 
   4   4  16      111.01      107.36      3.15 o 
   5   4  16       51.06       46.85      2.39 o 
   6   4  16       22.95       23.60      1.96 o 
   7   4  16        7.53        7.17      2.17 o 
   0   5  16        5.75        5.62      1.06 o 
   1   5  16        1.51        3.41      1.04 o 
   2   5  16       28.85       26.24      1.54 o 
   3   5  16       13.84       14.85      1.53 o 
   4   5  16      133.00      123.78      3.91 o 
   5   5  16       61.03       67.50      3.73 o 
   6   5  16       46.41       53.96      2.89 o 
   7   5  16       29.69       35.90      3.83 o 
   0   6  16        8.14        7.97      1.18 o 
   1   6  16      102.74       89.25      2.38 o 
   2   6  16       49.89       48.73      1.93 o 
   3   6  16       11.43       10.18      1.54 o 
   4   6  16       25.43       28.12      2.75 o 
   5   6  16       34.18       37.08      3.50 o 
   6   6  16       31.65       32.05      3.16 o 
   0   7  16       20.52       17.81      2.53 o 
   1   7  16       19.59       22.11      1.42 o 
   2   7  16        5.30        6.64      1.33 o 
   3   7  16       55.24       62.35      2.65 o 
   4   7  16       33.20       36.20      2.84 o 
   5   7  16        6.11        8.72      1.89 o 
   6   7  16       33.70       45.62      3.69 o 
   0   8  16        3.88        4.54      2.20 o 
   1   8  16       17.29       19.75      1.47 o 
   2   8  16       42.78       41.97      2.42 o 
   3   8  16       22.06       25.61      2.48 o 
   4   8  16        4.38        4.16      2.10 o 
   5   8  16       15.62       17.34      2.81 o 
   0   9  16        3.29        7.61      2.52 o 
   1   9  16       56.82       62.15      2.79 o 
   2   9  16        2.66        3.67      1.24 o 
   3   9  16        8.32       11.23      1.90 o 
   1   0  17      381.93      400.66      7.23 o 
   2   0  17       27.81       28.54      1.87 o 
   3   0  17        8.17        9.29      1.41 o 
   4   0  17        3.32        5.65      2.55 o 
   5   0  17       47.12       49.51      4.17 o 
   6   0  17       14.60       10.88      3.43 o 
   7   0  17        9.41        5.14      2.96 o 
   8   0  17        0.45        5.31      3.30 o 
   0   1  17       73.31       75.15      3.10 o 
   1   1  17      257.14      249.35      3.52 o 
   2   1  17       25.41       23.05      1.41 o 
   3   1  17       41.49       40.68      1.65 o 
   4   1  17       81.85       80.31      2.76 o 
   5   1  17       24.98       25.26      2.33 o 
   6   1  17       26.80       23.14      3.43 o 
   7   1  17       24.72       22.25      2.52 o 
   8   1  17       25.60       27.28      4.43 o 
   0   2  17        4.46        2.60      1.48 o 
   1   2  17       26.71       25.72      1.44 o 
   2   2  17      199.92      193.82      3.12 o 
   3   2  17       18.42       19.07      1.51 o 
   4   2  17       32.94       33.95      1.96 o 
   5   2  17       15.79       16.48      1.66 o 
   6   2  17       13.13       12.14      2.38 o 
   7   2  17        2.71        1.20      2.03 o 
   8   2  17        6.58       11.64      2.47 o 
   0   3  17       90.81       93.93      3.02 o 
   1   3  17       90.87       88.88      2.04 o 
   2   3  17      128.76      122.08      2.72 o 
   3   3  17        6.32        5.50      1.31 o 
   4   3  17       33.30       31.73      2.00 o 
   5   3  17        0.67       -0.09      1.39 o 
   6   3  17       10.95       12.64      2.61 o 
   7   3  17        3.41        4.64      2.14 o 
   0   4  17      129.51      140.50      3.57 o 
   1   4  17       13.81       14.37      1.03 o 
   2   4  17       26.64       29.86      2.12 o 
   3   4  17       93.10       86.07      2.90 o 
   4   4  17       90.80       86.72      3.18 o 
   5   4  17       44.30       42.08      2.88 o 
   6   4  17       27.64       32.54      2.17 o 
   7   4  17        8.90        9.28      2.27 o 
   0   5  17       92.15       88.82      2.79 o 
   1   5  17       52.04       51.89      1.90 o 
   2   5  17       40.82       39.23      2.31 o 
   3   5  17       19.73       19.15      1.78 o 
   4   5  17       41.82       42.88      2.31 o 
   5   5  17       29.48       38.64      3.26 o 
   6   5  17        8.02        8.98      2.46 o 
   7   5  17       63.45       72.40      4.27 o 
   0   6  17        5.16        4.80      1.12 o 
   1   6  17       17.03       18.23      1.42 o 
   2   6  17       33.51       33.11      1.83 o 
   3   6  17        7.29       10.76      1.63 o 
   4   6  17        7.81       10.74      1.95 o 
   5   6  17       12.25       16.91      2.81 o 
   6   6  17        0.67        1.27      2.52 o 
   0   7  17       55.09       52.40      3.60 o 
   1   7  17        7.22        9.97      1.23 o 
   2   7  17       26.23       24.31      1.78 o 
   3   7  17       15.02       15.83      1.89 o 
   4   7  17       16.11       19.43      2.21 o 
   5   7  17        3.91        1.77      2.07 o 
   0   8  17       48.52       53.61      3.99 o 
   1   8  17       56.65       56.93      1.94 o 
   2   8  17      137.84      140.61      5.16 o 
   3   8  17       23.43       24.74      2.62 o 
   4   8  17       10.57       14.88      2.41 o 
   0   9  17       20.64       21.22      2.98 o 
   1   9  17       23.98       23.68      3.05 o 
   2   9  17       71.57       74.40      2.46 o 
   0   0  18     1089.63      995.81     34.75 o 
   1   0  18        0.01       -0.53      1.40 o 
   2   0  18        8.01        7.94      1.67 o 
   3   0  18        2.01       -0.01      1.27 o 
   4   0  18       50.43       44.02      8.01 o 
   5   0  18      104.13      119.04      6.13 o 
   6   0  18        1.43        2.25      2.78 o 
   7   0  18       30.31       33.43      7.16 o 
   0   1  18       56.08       54.66      2.73 o 
   1   1  18       30.43       27.57      1.69 o 
   2   1  18       54.67       51.66      1.77 o 
   3   1  18       70.42       72.22      1.93 o 
   4   1  18       24.17       20.32      1.75 o 
   5   1  18       16.15       15.05      2.26 o 
   6   1  18        6.71        5.47      2.06 o 
   7   1  18        3.34        2.72      2.08 o 
   0   2  18       99.32      101.45      3.59 o 
   1   2  18      145.35      140.18      3.65 o 
   2   2  18      165.09      165.54      3.27 o 
   3   2  18        3.02        2.65      1.25 o 
   4   2  18      136.79      126.84      3.68 o 
   5   2  18        2.59        4.08      1.40 o 
   6   2  18        5.26        3.16      2.28 o 
   7   2  18       18.24       22.57      2.68 o 
   0   3  18       42.08       41.50      2.45 o 
   1   3  18       31.02       30.45      1.36 o 
   2   3  18       32.30       31.70      1.55 o 
   3   3  18       79.12       71.78      2.99 o 
   4   3  18       63.70       60.81      2.53 o 
   5   3  18        1.04        1.95      1.45 o 
   6   3  18       45.98       47.00      3.62 o 
   7   3  18       17.32       17.82      4.03 o 
   0   4  18       16.33       19.44      1.51 o 
   1   4  18       19.10       17.18      1.06 o 
   2   4  18      120.49      105.52      3.57 o 
   3   4  18      102.87       99.76      3.25 o 
   4   4  18       41.82       43.60      2.94 o 
   5   4  18       25.84       30.56      2.49 o 
   6   4  18       21.40       19.02      2.19 o 
   0   5  18      141.08      129.28      3.44 o 
   1   5  18        4.85        3.98      1.13 o 
   2   5  18        3.45        2.00      1.44 o 
   3   5  18       19.09       15.47      1.89 o 
   4   5  18        0.04       -2.20      1.47 o 
   5   5  18       71.56       69.87      4.18 o 
   6   5  18       47.75       50.96      3.03 o 
   0   6  18       21.78       26.02      2.56 o 
   1   6  18        9.77       10.06      1.38 o 
   2   6  18        9.14        8.76      1.52 o 
   3   6  18        3.82        2.82      1.48 o 
   4   6  18       11.08       11.31      2.05 o 
   5   6  18       26.31       24.49      2.72 o 
   0   7  18       14.98        9.10      2.55 o 
   1   7  18       20.04       23.85      1.53 o 
   2   7  18        9.38        5.28      1.50 o 
   3   7  18        2.61        2.02      1.73 o 
   4   7  18        6.99        6.02      2.77 o 
   0   8  18       16.88       13.96      2.89 o 
   1   8  18        2.87        5.24      1.33 o 
   2   8  18      111.25      108.74      3.23 o 
   3   8  18       24.33       22.12      2.66 o 
   1   0  19       19.98       19.18      2.11 o 
   2   0  19        4.39        8.23      1.75 o 
   3   0  19      122.14      109.17      4.20 o 
   4   0  19       64.96       68.35      4.83 o 
   5   0  19        5.15        4.49      2.93 o 
   6   0  19       21.10       16.15      3.51 o 
   7   0  19       32.21       36.04      7.18 o 
   0   1  19       14.66       10.29      2.95 o 
   1   1  19      140.71      128.82      3.17 o 
   2   1  19       41.86       39.80      1.67 o 
   3   1  19       34.48       36.97      1.60 o 
   4   1  19       16.52       17.82      1.76 o 
   5   1  19       37.96       44.00      2.95 o 
   6   1  19       21.01       24.18      3.21 o 
   7   1  19        5.75        1.86      2.35 o 
   0   2  19       76.69       83.52      3.91 o 
   1   2  19       29.89       29.87      1.76 o 
   2   2  19      116.84      106.44      2.86 o 
   3   2  19       78.22       78.75      2.81 o 
   4   2  19       30.09       29.93      2.11 o 
   5   2  19        9.83       11.05      1.60 o 
   6   2  19        5.45        7.64      2.34 o 
   7   2  19        1.04        0.31      2.46 o 
   0   3  19       12.28       13.16      1.89 o 
   1   3  19        0.97        1.52      1.05 o 
   2   3  19       35.20       29.48      2.31 o 
   3   3  19        2.32        1.73      1.78 o 
   4   3  19       10.93       18.54      2.19 o 
   5   3  19        1.58        0.22      1.64 o 
   6   3  19       44.46       49.47      3.31 o 
   0   4  19        2.50        1.57      1.38 o 
   1   4  19       10.18        9.08      1.00 o 
   2   4  19       25.43       23.25      1.94 o 
   3   4  19       72.02       71.50      2.82 o 
   4   4  19       75.58       79.59      3.82 o 
   5   4  19       17.71       22.91      2.44 o 
   6   4  19        9.58        7.47      1.93 o 
   0   5  19       11.91       13.41      1.49 o 
   1   5  19       11.59       10.74      1.52 o 
   2   5  19        2.60        4.58      1.54 o 
   3   5  19        5.50        2.69      1.57 o 
   4   5  19        2.82        3.53      1.72 o 
   5   5  19        9.59       12.19      2.93 o 
   0   6  19       40.70       42.14      1.92 o 
   1   6  19       13.69       12.74      1.55 o 
   2   6  19        8.60        8.29      1.58 o 
   3   6  19        4.10        2.77      1.59 o 
   4   6  19        8.58       11.28      2.14 o 
   0   7  19        0.40       -0.05      2.37 o 
   1   7  19       27.47       29.04      1.80 o 
   2   7  19       33.14       34.22      3.55 o 
   3   7  19        4.97        2.76      1.73 o 
   0   8  19       13.07       10.36      4.82 o 
   1   8  19       18.41       21.76      1.67 o 
   0   0  20      299.69      265.49     13.40 o 
   1   0  20      204.71      202.05      6.21 o 
   2   0  20        3.29        4.60      1.83 o 
   3   0  20      132.07      116.01      4.40 o 
   4   0  20        7.45        6.61      2.96 o 
   5   0  20       18.48       16.39      3.50 o 
   6   0  20       66.08       63.21      5.18 o 
   0   1  20       37.36       34.79      3.93 o 
   1   1  20       24.92       24.34      1.90 o 
   2   1  20       56.87       56.26      2.07 o 
   3   1  20      143.89      142.11      3.41 o 
   4   1  20        1.08        3.74      1.80 o 
   5   1  20        4.53        3.45      2.16 o 
   6   1  20        5.79        3.60      2.24 o 
   0   2  20        0.19        1.51      1.88 o 
   1   2  20        9.36        8.15      1.45 o 
   2   2  20       12.40       11.25      1.23 o 
   3   2  20       15.67       16.01      1.67 o 
   4   2  20       59.25       53.26      3.11 o 
   5   2  20       11.76        8.40      1.57 o 
   6   2  20        5.17        5.18      2.47 o 
   0   3  20       28.18       29.68      3.11 o 
   1   3  20        0.20        0.07      1.07 o 
   2   3  20       18.93       16.42      2.08 o 
   3   3  20       27.96       30.06      2.41 o 
   4   3  20       12.70       10.90      2.07 o 
   5   3  20       16.55       19.59      2.92 o 
   6   3  20       14.02       20.37      3.18 o 
   0   4  20       11.00       13.68      2.25 o 
   1   4  20        5.79        5.51      0.95 o 
   2   4  20       22.76       19.73      2.00 o 
   3   4  20       83.69       91.02      3.53 o 
   4   4  20       15.06       18.68      2.65 o 
   5   4  20        8.36        9.89      2.19 o 
   0   5  20        1.38        4.03      1.64 o 
   1   5  20        0.37        1.23      1.34 o 
   2   5  20        5.65        6.28      1.97 o 
   3   5  20       15.06       16.96      1.96 o 
   4   5  20       13.71       15.81      2.53 o 
   0   6  20       12.33       12.84      1.32 o 
   1   6  20        4.06        5.01      1.45 o 
   2   6  20        2.60        2.03      1.73 o 
   3   6  20        0.73       -0.98      1.77 o 
   4   6  20       15.93       15.76      2.60 o 
   0   7  20       18.66       18.50      3.10 o 
   1   7  20       32.44       32.96      1.90 o 
   2   7  20        3.61        2.38      1.54 o 
   1   0  21       52.87       55.03      4.55 o 
   2   0  21        9.11        9.01      1.93 o 
   3   0  21        1.45        0.89      1.91 o 
   4   0  21        7.90        1.63      5.14 o 
   5   0  21        0.03       -1.15      3.08 o 
   0   1  21        0.30        4.65      2.97 o 
   1   1  21       29.98       32.09      2.29 o 
   2   1  21       13.82       14.64      1.55 o 
   3   1  21       21.92       19.55      1.51 o 
   4   1  21       65.29       70.72      3.20 o 
   5   1  21       11.54       11.35      2.45 o 
   0   2  21        1.05        0.09      2.33 o 
   1   2  21        9.19        7.24      1.88 o 
   2   2  21       34.66       32.94      1.69 o 
   3   2  21       44.99       48.39      2.31 o 
   4   2  21        0.52        0.06      1.67 o 
   5   2  21        1.77       -0.43      1.46 o 
   0   3  21        0.25        2.86      2.00 o 
   1   3  21        4.22        2.76      1.50 o 
   2   3  21       11.04        9.20      1.87 o 
   3   3  21       22.08       20.64      2.14 o 
   4   3  21       12.99       16.65      2.08 o 
   5   3  21       12.67       12.32      2.49 o 
   0   4  21        0.66        0.63      1.60 o 
   1   4  21        9.98        9.19      1.29 o 
   2   4  21       17.14       15.27      1.82 o 
   3   4  21       22.48       25.95      2.46 o 
   4   4  21       16.87       18.86      2.93 o 
   0   5  21        0.05        0.95      1.85 o 
   1   5  21        1.29        1.01      1.43 o 
   2   5  21        6.63        8.97      1.96 o 
   3   5  21        1.41        1.35      1.69 o 
   0   6  21        5.66        8.07      3.27 o 
   1   6  21        3.27        0.92      1.43 o 
   2   6  21       13.04       14.78      2.12 o 
   0   0  22       15.30       18.40      5.06 o 
   1   0  22      153.94      161.59     10.89 o 
   2   0  22       15.29       10.81      2.39 o 
   3   0  22       12.40       14.22      2.72 o 
   4   0  22       65.66       88.14      8.54 o 
   5   0  22       70.14       80.42      9.56 o 
   0   1  22      135.61      141.08      7.02 o 
   1   1  22        4.97        0.98      1.68 o 
   2   1  22        1.65        0.97      1.55 o 
   3   1  22       76.22       77.08      2.76 o 
   4   1  22       17.20       20.41      2.14 o 
   5   1  22        2.01       -0.38      2.65 o 
   0   2  22       12.72       11.56      3.32 o 
   1   2  22        2.54        1.01      1.77 o 
   2   2  22        4.47        4.17      1.61 o 
   3   2  22        2.65        3.96      1.68 o 
   4   2  22       15.69       12.99      2.90 o 
   0   3  22       11.06        9.30      2.33 o 
   1   3  22       31.22       25.44      2.34 o 
   2   3  22        5.23        2.70      1.99 o 
   3   3  22       21.37       25.88      2.93 o 
   4   3  22        4.00        4.29      1.93 o 
   0   4  22        6.36        6.72      1.89 o 
   1   4  22       48.23       49.54      2.10 o 
   2   4  22       34.22       33.73      2.20 o 
   3   4  22        0.08       -0.22      1.67 o 
   0   5  22        1.58       -0.20      1.48 o 
   1   5  22       12.56       11.99      1.87 o 
   2   5  22        0.13       -1.38      1.76 o 
   1   0  23        6.40        9.38      3.67 o 
   2   0  23        8.86        9.11      6.32 o 
   3   0  23        8.89        6.88      2.06 o 
   4   0  23       22.05       23.34      6.36 o 
   0   1  23        7.39        3.66      3.24 o 
   1   1  23        5.19        0.45      2.08 o 
   2   1  23       14.40        7.54      2.59 o 
   3   1  23       43.43       49.66      2.13 o 
   0   2  23        1.73        6.36      4.75 o 
   1   2  23       25.07       27.26      3.47 o 
   2   2  23        4.15        3.52      1.31 o 
   3   2  23       11.36        8.35      2.01 o 
   0   3  23        2.72        8.12      2.06 o 
   1   3  23        3.25        3.78      1.49 o 
   2   3  23       22.56       23.47      2.97 o 
   3   3  23       27.64       26.35      3.45 o 
   0   4  23       21.95       27.68      2.49 o 
   1   4  23       29.83       29.39      2.05 o 
   0   0  24       50.17       51.97      7.33 o 
   1   0  24        0.50       -1.79      4.61 o 
   2   0  24       24.38       26.62      8.59 o 
   0   1  24        2.23        1.80      3.28 o 
   1   1  24       16.12       18.98      2.64 o 
   2   1  24        1.12       -2.16      2.51 o 
   0   2  24        6.82       13.59      5.76 o 
   1   2  24       26.45       23.56      2.54 o 
                                                 
